# Supplementary material for: catena-Poly[(diaqua­strontium)-bis­(μ-2-methyl-3,5-dinitro­benzoato)]
Source: Acta Crystallogr Sect E Struct Rep Online. 2011 Aug 27;67(Pt 9):m1302. doi: 10.1107/S1600536811033769 (PMC3200748; doi:10.1107/S1600536811033769)
Supplement: Supplementary file 1 [file e-67-m1302-sup1.cif]

##############################################################################
#                                                                            #
# This CIF contains the data in a paper accepted for publication in          #
# Acta Crystallographica Section E. It conforms to the requirements of       #
# Notes for Authors for Acta Crystallographica Section E, and has been       #
# peer reviewed under the auspices of the IUCr Commission on Journals.       #
#                                                                            #
# Full details of the Crystallographic Information File format               #
# are given in the paper "The Crystallographic Information File (CIF):       #
# a New Standard Archive File for Crystallography" by S. R. Hall, F. H.      #
# Allen and I. D. Brown [Acta Cryst. (1991), A47, 655-685].                  #
#                                                                            #
# The current version of the core CIF dictionary is obtainable from          #
# ftp://ftp.iucr.org/pub/cif_core.dic.                                       #
#                                                                            #
# Software is freely available for graphical display of the structure(s)     #
# in this CIF. For information consult the CIF software page                 #
# http://www.iucr.org/resources/cif/software.                                #
#                                                                            #
# This file may be used for bona fide research purposes within the           #
# scientific community so long as proper attribution is given to the journal # 
# article from which it was obtained.                                        #
#                                                                            #
##############################################################################
data_global
_audit_creation_method     ?
_journal_date_recd_electronic     2011-07-17
_journal_date_accepted     2011-08-18
_journal_name_full     'Acta Crystallographica, Section E'
_journal_year     2011
_journal_volume     67
_journal_issue      9
_journal_page_first     m1302
_journal_page_last     m1302
_journal_paper_category     QM
_journal_coeditor_code     DN2710
_publ_contact_author
;
Muhammad Nawaz Tahir
University of Sargodha
Department of Physics
Sargodha
Pakistan
;
_publ_contact_author_email     'dmntahir_uos@yahoo.com'
_publ_contact_author_fax     '0092 48 32 22 121'
_publ_contact_author_phone     '0092 48 92 30 914'
_publ_section_title
;
<i>catena</i>-Poly[(diaquastrontium)-bis(\m-2-methyl-3,5-dinitrobenzoato)]
;
loop_
    _publ_author_name
    _publ_author_address
    'Danish, Muhammad'
;
Department of Chemistry
University of Gujrat
Hafiz Hayat Campus
Gujrat
Pakistan
;
    'Tahir, M. Nawaz'
;
Department of Physics
University of Sargodha
Sargodha
Pakistan
;
    'Nazir Ahmad'
;
Department of Chemistry
University of Sargodha
Sargodha
Pakistan
;
    'Mehwish Nisa'
;
Department of Chemistry
University of Sargodha
Sargodha
Pakistan
;
    'Iram Saleem'
;
Department of Chemistry
University of Sargodha
Sargodha
Pakistan
;
data_I
_audit_creation_method     SHELXL-97
_chemical_name_systematic
;
<i>catena</i>-Poly[(diaquastrontium)-bis(\m-2-methyl-3,5-dinitrobenzoato)]
;
_chemical_name_common     ?
_chemical_formula_moiety     'C16 H14 N4 O14 Sr'
_chemical_formula_sum     'C16 H14 N4 O14 Sr'
_chemical_formula_iupac     '[Sr (C8 H5 N2 O6)2 (H2 O)2]'
_chemical_formula_weight     573.93
_symmetry_cell_setting     triclinic
_symmetry_space_group_name_H-M     'P -1'
_symmetry_space_group_name_Hall     '-P 1'
loop_
    _symmetry_equiv_pos_site_id
    _symmetry_equiv_pos_as_xyz
    1 x,y,z
    2 -x,-y,-z
_cell_length_a     8.0901(3)
_cell_length_b     11.2278(4)
_cell_length_c     12.1356(4)
_cell_angle_alpha     93.805(2)
_cell_angle_beta     104.5660(10)
_cell_angle_gamma     98.9710(10)
_cell_volume     1047.40(6)
_cell_formula_units_Z     2
_cell_measurement_reflns_used     3510
_cell_measurement_theta_min     2.40
_cell_measurement_theta_max     25.25
_cell_measurement_temperature     296(2)
_exptl_crystal_description     prism
_exptl_crystal_colour     'light brown'
_exptl_crystal_size_max     0.30
_exptl_crystal_size_mid     0.26
_exptl_crystal_size_min     0.22
_exptl_crystal_density_diffrn     1.820
_exptl_crystal_density_meas     ?
_exptl_crystal_density_method     'not measured'
_exptl_crystal_F_000     576
_exptl_absorpt_coefficient_mu     2.659
_exptl_absorpt_correction_type     multi-scan
_exptl_absorpt_process_details     '(SADABS; Bruker, 2005)'
_exptl_absorpt_correction_T_min     0.457
_exptl_absorpt_correction_T_max     0.555
_exptl_special_details     ' '
_diffrn_ambient_temperature     296(2)
_diffrn_radiation_type     MoK\a
_diffrn_radiation_wavelength     0.71073
_diffrn_radiation_source     'fine-focus sealed tube'
_diffrn_radiation_monochromator     graphite
_diffrn_measurement_device_type     'Bruker KAPPA APEXII CCD'
_diffrn_measurement_method     \w
_diffrn_detector_area_resol_mean     8.10
_diffrn_reflns_number     15464
_diffrn_reflns_av_R_equivalents     0.0249
_diffrn_reflns_av_sigmaI/netI     0.0233
_diffrn_reflns_theta_min     2.40
_diffrn_reflns_theta_max     25.25
_diffrn_reflns_theta_full     25.25
_diffrn_measured_fraction_theta_max     0.993
_diffrn_measured_fraction_theta_full     0.993
_diffrn_reflns_limit_h_min     -9
_diffrn_reflns_limit_h_max     9
_diffrn_reflns_limit_k_min     -13
_diffrn_reflns_limit_k_max     13
_diffrn_reflns_limit_l_min     -14
_diffrn_reflns_limit_l_max     14
_diffrn_standards_number     0
_diffrn_standards_interval_count     ?
_diffrn_standards_interval_time     ?
_diffrn_standards_decay_%     ?
_refine_special_details
;
Refinement of <i>F</i>^2^ against ALL reflections. The weighted <i>R</i>-factor
<i>wR</i> and goodness of fit <i>S</i> are based on <i>F</i>^2^, conventional
<i>R</i>-factors <i>R</i> are based on <i>F</i>, with <i>F</i> set to zero for
negative <i>F</i>^2^. The threshold expression of <i>F</i>^2^ >
\s(<i>F</i>^2^) is used only for calculating <i>R</i>-factors(gt) <i>etc</i>.
and is not relevant to the choice of reflections for refinement.
<i>R</i>-factors based on <i>F</i>^2^ are statistically about twice as large
as those based on <i>F</i>, and <i>R</i>- factors based on ALL data will be
even larger.
;
_reflns_number_total     3772
_reflns_number_gt     3510
_reflns_threshold_expression     I>2\s(I)
_refine_ls_structure_factor_coef     Fsqd
_refine_ls_matrix_type     full
_refine_ls_R_factor_all     0.0260
_refine_ls_R_factor_gt     0.0229
_refine_ls_wR_factor_gt     0.0556
_refine_ls_wR_factor_ref     0.0568
_refine_ls_goodness_of_fit_ref     1.076
_refine_ls_restrained_S_all     1.075
_refine_ls_number_reflns     3772
_refine_ls_number_parameters     324
_refine_ls_number_restraints     6
_refine_ls_hydrogen_treatment     constr
_refine_ls_weighting_scheme     calc
_refine_ls_weighting_details
         'calc w=1/[\s^2^(Fo^2^)+(0.0257P)^2^+0.5290P] where P=(Fo^2^+2Fc^2^)/3'
_atom_sites_solution_hydrogens     geom
_atom_sites_solution_primary     direct
_atom_sites_solution_secondary     difmap
_refine_ls_shift/su_max     0.001
_refine_ls_shift/su_mean     0.000
_refine_diff_density_max     0.412
_refine_diff_density_min     -0.327
_refine_ls_extinction_method     none
_refine_ls_extinction_coef     ?
loop_
    _atom_type_symbol
    _atom_type_description
    _atom_type_scat_dispersion_real
    _atom_type_scat_dispersion_imag
    _atom_type_scat_source
    'C' 'C' 0.0033 0.0016
                         'International Tables Vol C Tables 4.2.6.8 and 6.1.1.4'
    'H' 'H' 0.0000 0.0000
                         'International Tables Vol C Tables 4.2.6.8 and 6.1.1.4'
    'N' 'N' 0.0061 0.0033
                         'International Tables Vol C Tables 4.2.6.8 and 6.1.1.4'
    'O' 'O' 0.0106 0.0060
                         'International Tables Vol C Tables 4.2.6.8 and 6.1.1.4'
    'Sr' 'Sr' -1.5307 3.2498
                         'International Tables Vol C Tables 4.2.6.8 and 6.1.1.4'
_computing_data_collection     'APEX2 (Bruker, 2009)'
_computing_cell_refinement     'SAINT (Bruker, 2009)'
_computing_data_reduction     'SAINT (Bruker, 2009)'
_computing_structure_solution     'SHELXS97 (Sheldrick, 2008)'
_computing_structure_refinement     'SHELXL97 (Sheldrick, 2008)'
_computing_molecular_graphics
                  'ORTEP-3 for Windows (Farrugia, 1997) and PLATON (Spek, 2009)'
_computing_publication_material
;
WinGX (Farrugia, 1999) and PLATON (Spek, 2009)
;
loop_
    _atom_site_type_symbol
    _atom_site_label
    _atom_site_fract_x
    _atom_site_fract_y
    _atom_site_fract_z
    _atom_site_U_iso_or_equiv
    _atom_site_adp_type
    _atom_site_calc_flag
    _atom_site_refinement_flags
    _atom_site_occupancy
    _atom_site_symmetry_multiplicity
    _atom_site_disorder_assembly
    _atom_site_disorder_group
    Sr Sr1 0.72765(2) 0.986811(16) -0.047948(15) 0.02298(7) Uani d . 1 1 . .
    O O1 0.96083(17) 0.87808(12) -0.07659(12) 0.0289(3) Uani d . 1 1 . .
    O O2 1.19523(18) 0.82697(13) -0.11206(14) 0.0399(4) Uani d . 1 1 . .
    O O3 1.0217(2) 0.39981(18) -0.37222(17) 0.0590(5) Uani d . 1 1 . .
    O O4 0.7722(2) 0.30089(14) -0.36998(14) 0.0498(4) Uani d . 1 1 . .
    O O5 0.6074(3) 0.35628(17) -0.02052(16) 0.0604(5) Uani d . 1 1 . .
    O O6 0.7182(3) 0.51857(17) 0.09429(16) 0.0564(5) Uani d . 1 1 . .
    O O7 0.78838(19) 0.86007(14) 0.12407(13) 0.0366(4) Uani d . 1 1 . .
    O O8 0.54635(17) 0.92959(13) 0.11675(12) 0.0301(3) Uani d . 1 1 . .
    O O11 0.6636(2) 0.48897(15) 0.47733(15) 0.0513(4) Uani d . 1 1 . .
    O O12 0.5324(2) 0.46369(14) 0.29680(16) 0.0502(4) Uani d . 1 1 . .
    O O13 0.5123(2) 0.80020(14) -0.15670(14) 0.0426(4) Uani d . 1 1 . .
    H H13A 0.4157 0.7935 -0.1412 0.064 Uiso d R 1 1 . .
    H H13B 0.5229 0.7316 -0.1843 0.064 Uiso d R 1 1 . .
    O O14 0.85434(19) 1.13859(13) -0.16994(12) 0.0340(3) Uani d . 1 1 . .
    H H14A 0.8052 1.1270 -0.2404 0.051 Uiso d R 1 1 . .
    H H14B 0.9622 1.1428 -0.1606 0.051 Uiso d R 1 1 . .
    N N1 0.8935(2) 0.38576(16) -0.33600(15) 0.0349(4) Uani d . 1 1 . .
    N N2 0.6966(2) 0.45654(17) 0.00406(16) 0.0351(4) Uani d . 1 1 . .
    N N4 0.6078(2) 0.52745(16) 0.38607(17) 0.0342(4) Uani d . 1 1 . .
    C C1 1.0404(2) 0.80212(17) -0.11064(16) 0.0241(4) Uani d . 1 1 . .
    C C2 0.9477(2) 0.67147(17) -0.14085(17) 0.0243(4) Uani d . 1 1 . .
    C C3 0.9620(2) 0.59680(18) -0.23461(17) 0.0262(4) Uani d . 1 1 . .
    C C4 0.8839(2) 0.47495(18) -0.24354(17) 0.0273(4) Uani d . 1 1 . .
    C C5 0.7966(3) 0.42722(18) -0.16779(17) 0.0291(4) Uani d . 1 1 . .
    H H5 0.7468 0.3455 -0.1767 0.035 Uiso calc R 1 1 . .
    C C6 0.7863(2) 0.50508(18) -0.07884(17) 0.0268(4) Uani d . 1 1 . .
    C C7 0.8586(2) 0.62640(18) -0.06419(17) 0.0268(4) Uani d . 1 1 . .
    H H7 0.8479 0.6774 -0.0038 0.032 Uiso calc R 1 1 . .
    C C8 1.0495(3) 0.6486(2) -0.32047(19) 0.0379(5) Uani d . 1 1 . .
    H H8A 1.1671 0.6349 -0.3025 0.057 Uiso calc R 1 1 . .
    H H8B 1.0492 0.7342 -0.3181 0.057 Uiso calc R 1 1 . .
    H H8C 0.9884 0.6098 -0.3958 0.057 Uiso calc R 1 1 . .
    C C9 0.6666(2) 0.87760(17) 0.16507(16) 0.0239(4) Uani d . 1 1 . .
    C C10 0.6641(2) 0.83052(18) 0.27888(17) 0.0247(4) Uani d . 1 1 . .
    C C11 0.6965(3) 0.91066(19) 0.37863(18) 0.0304(5) Uani d . 1 1 . .
    C C12 0.6916(3) 0.8561(2) 0.47864(18) 0.0337(5) Uani d . 1 1 A .
    C C13 0.6623(3) 0.7325(2) 0.48350(18) 0.0326(5) Uani d . 1 1 . .
    H H13 0.6617 0.7000 0.5520 0.039 Uiso calc R 1 1 . .
    C C14 0.6341(2) 0.65978(18) 0.38341(18) 0.0281(4) Uani d . 1 1 . .
    C C15 0.6343(2) 0.70593(18) 0.28119(17) 0.0270(4) Uani d . 1 1 . .
    H H15 0.6146 0.6541 0.2144 0.032 Uiso calc R 1 1 . .
    C C16 0.7417(4) 1.0448(2) 0.3741(2) 0.0480(6) Uani d . 1 1 . .
    H H16A 0.7830 1.0591 0.3077 0.072 Uiso calc R 1 1 . .
    H H16B 0.8307 1.0803 0.4418 0.072 Uiso calc R 1 1 . .
    H H16C 0.6405 1.0808 0.3698 0.072 Uiso calc R 1 1 . .
    N N3 0.7184(3) 0.92991(19) 0.58829(17) 0.0518(6) Uani d D 1 1 . .
    O O9A 0.6735(16) 0.9065(10) 0.6628(9) 0.0593(9) Uani d PD 0.22 1 A 1
    O O10A 0.8550(14) 1.0269(8) 0.6060(7) 0.0593(9) Uani d PD 0.22 1 A 1
    O O9B 0.7307(8) 0.8739(6) 0.6789(5) 0.0593(9) Uani d PD 0.46 1 A 2
    O O10B 0.6867(14) 1.0348(8) 0.5829(6) 0.0593(9) Uani d PD 0.46 1 A 2
    O O9C 0.8018(12) 0.8929(8) 0.6697(7) 0.0593(9) Uani d P 0.32 1 A 3
    O O10C 0.652(2) 1.0180(12) 0.5977(9) 0.0593(9) Uani d P 0.32 1 A 3
loop_
    _atom_site_aniso_label
    _atom_site_aniso_U_11
    _atom_site_aniso_U_22
    _atom_site_aniso_U_33
    _atom_site_aniso_U_12
    _atom_site_aniso_U_13
    _atom_site_aniso_U_23
    Sr1 0.02117(10) 0.02063(11) 0.02858(11) 0.00491(7) 0.00800(7) 0.00476(7)
    O1 0.0301(7) 0.0223(7) 0.0355(8) 0.0076(6) 0.0107(6) -0.0019(6)
    O2 0.0277(8) 0.0321(8) 0.0597(10) -0.0007(6) 0.0187(7) -0.0107(7)
    O3 0.0521(11) 0.0624(12) 0.0655(12) 0.0127(9) 0.0262(9) -0.0192(10)
    O4 0.0681(12) 0.0284(9) 0.0440(10) -0.0036(8) 0.0089(8) -0.0080(7)
    O5 0.0739(13) 0.0477(11) 0.0514(11) -0.0193(10) 0.0176(9) 0.0145(9)
    O6 0.0797(13) 0.0508(11) 0.0498(11) 0.0098(10) 0.0390(10) 0.0028(9)
    O7 0.0364(8) 0.0469(9) 0.0377(9) 0.0188(7) 0.0198(7) 0.0183(7)
    O8 0.0282(7) 0.0308(8) 0.0333(8) 0.0094(6) 0.0072(6) 0.0105(6)
    O11 0.0637(11) 0.0433(10) 0.0517(11) 0.0151(8) 0.0149(9) 0.0286(9)
    O12 0.0640(11) 0.0281(9) 0.0529(11) 0.0046(8) 0.0082(9) 0.0029(8)
    O13 0.0382(8) 0.0328(9) 0.0571(10) -0.0010(7) 0.0206(8) -0.0059(8)
    O14 0.0382(8) 0.0366(9) 0.0284(8) 0.0087(7) 0.0092(6) 0.0067(6)
    N1 0.0430(11) 0.0262(10) 0.0338(10) 0.0112(8) 0.0058(8) -0.0021(8)
    N2 0.0359(10) 0.0349(11) 0.0375(11) 0.0088(8) 0.0115(8) 0.0120(9)
    N4 0.0339(9) 0.0293(10) 0.0440(12) 0.0083(8) 0.0152(9) 0.0125(9)
    C1 0.0272(10) 0.0231(10) 0.0218(10) 0.0050(8) 0.0061(8) 0.0017(8)
    C2 0.0224(9) 0.0222(10) 0.0277(10) 0.0058(8) 0.0050(8) 0.0007(8)
    C3 0.0240(9) 0.0247(11) 0.0295(11) 0.0072(8) 0.0053(8) 0.0005(8)
    C4 0.0278(10) 0.0235(11) 0.0287(11) 0.0079(8) 0.0034(8) -0.0030(8)
    C5 0.0308(10) 0.0188(10) 0.0342(12) 0.0042(8) 0.0028(8) 0.0020(9)
    C6 0.0255(10) 0.0265(11) 0.0288(11) 0.0060(8) 0.0063(8) 0.0067(9)
    C7 0.0276(10) 0.0256(11) 0.0271(11) 0.0075(8) 0.0065(8) -0.0010(8)
    C8 0.0436(13) 0.0353(13) 0.0354(12) 0.0014(10) 0.0168(10) -0.0023(10)
    C9 0.0256(10) 0.0204(10) 0.0253(10) 0.0026(8) 0.0065(8) 0.0036(8)
    C10 0.0222(9) 0.0282(11) 0.0264(10) 0.0069(8) 0.0083(8) 0.0081(8)
    C11 0.0343(11) 0.0283(11) 0.0286(11) 0.0052(9) 0.0080(9) 0.0054(9)
    C12 0.0412(12) 0.0342(12) 0.0247(11) 0.0065(9) 0.0078(9) 0.0015(9)
    C13 0.0365(11) 0.0359(12) 0.0286(11) 0.0091(9) 0.0108(9) 0.0107(9)
    C14 0.0274(10) 0.0252(11) 0.0344(12) 0.0065(8) 0.0101(8) 0.0098(9)
    C15 0.0284(10) 0.0283(11) 0.0262(10) 0.0073(8) 0.0092(8) 0.0043(9)
    C16 0.0699(17) 0.0294(13) 0.0404(14) -0.0003(12) 0.0126(12) 0.0039(11)
    N3 0.0852(17) 0.0397(13) 0.0271(11) 0.0132(12) 0.0077(11) 0.0043(9)
    O9A 0.109(3) 0.045(2) 0.0305(13) 0.0171(19) 0.0261(15) 0.0079(12)
    O10A 0.109(3) 0.045(2) 0.0305(13) 0.0171(19) 0.0261(15) 0.0079(12)
    O9B 0.109(3) 0.045(2) 0.0305(13) 0.0171(19) 0.0261(15) 0.0079(12)
    O10B 0.109(3) 0.045(2) 0.0305(13) 0.0171(19) 0.0261(15) 0.0079(12)
    O9C 0.109(3) 0.045(2) 0.0305(13) 0.0171(19) 0.0261(15) 0.0079(12)
    O10C 0.109(3) 0.045(2) 0.0305(13) 0.0171(19) 0.0261(15) 0.0079(12)
_geom_special_details
;
 All esds (except the esd in the dihedral angle between two l.s. planes)
 are estimated using the full covariance matrix.  The cell esds are taken
 into account individually in the estimation of esds in distances, angles
 and torsion angles; correlations between esds in cell parameters are only
 used when they are defined by crystal symmetry.  An approximate (isotropic)
 treatment of cell esds is used for estimating esds involving l.s. planes.
;
loop_
    _geom_bond_atom_site_label_1
    _geom_bond_atom_site_label_2
    _geom_bond_site_symmetry_2
    _geom_bond_distance
    _geom_bond_publ_flag
    Sr1 O1 . 2.4822(13) ?
    Sr1 O8 2_675 2.5127(13) ?
    Sr1 O13 . 2.5504(15) ?
    Sr1 O14 . 2.5884(14) ?
    Sr1 O7 . 2.5924(14) ?
    Sr1 O2 2_775 2.6413(15) ?
    Sr1 O1 2_775 2.7431(14) ?
    Sr1 O8 . 2.8124(14) ?
    Sr1 C1 2_775 3.0054(19) ?
    Sr1 C9 . 3.0502(19) ?
    Sr1 Sr1 2_675 4.1785(4) ?
    Sr1 Sr1 2_775 4.2225(4) ?
    O1 C1 . 1.254(2) ?
    O1 Sr1 2_775 2.7431(14) ?
    O2 C1 . 1.245(2) ?
    O2 Sr1 2_775 2.6413(15) ?
    O3 N1 . 1.217(2) ?
    O4 N1 . 1.222(2) ?
    O5 N2 . 1.213(2) ?
    O6 N2 . 1.216(3) ?
    O7 C9 . 1.245(2) ?
    O8 C9 . 1.252(2) ?
    O8 Sr1 2_675 2.5127(13) ?
    O11 N4 . 1.221(2) ?
    O12 N4 . 1.219(2) ?
    O13 H13A . 0.8429 ?
    O13 H13B . 0.8442 ?
    O14 H14A . 0.8390 ?
    O14 H14B . 0.8448 ?
    N1 C4 . 1.479(3) ?
    N2 C6 . 1.467(3) ?
    N4 C14 . 1.471(3) ?
    C1 C2 . 1.515(3) ?
    C1 Sr1 2_775 3.0054(19) ?
    C2 C7 . 1.388(3) ?
    C2 C3 . 1.407(3) ?
    C3 C4 . 1.400(3) ?
    C3 C8 . 1.499(3) ?
    C4 C5 . 1.380(3) ?
    C5 C6 . 1.371(3) ?
    C5 H5 . 0.9300 ?
    C6 C7 . 1.377(3) ?
    C7 H7 . 0.9300 ?
    C8 H8A . 0.9600 ?
    C8 H8B . 0.9600 ?
    C8 H8C . 0.9600 ?
    C9 C10 . 1.515(3) ?
    C10 C15 . 1.385(3) ?
    C10 C11 . 1.402(3) ?
    C11 C12 . 1.402(3) ?
    C11 C16 . 1.502(3) ?
    C12 C13 . 1.379(3) ?
    C12 N3 . 1.469(3) ?
    C13 C14 . 1.366(3) ?
    C13 H13 . 0.9300 ?
    C14 C15 . 1.376(3) ?
    C15 H15 . 0.9300 ?
    C16 H16A . 0.9600 ?
    C16 H16B . 0.9600 ?
    C16 H16C . 0.9600 ?
    N3 O9A . 1.089(12) ?
    N3 O9C . 1.188(9) ?
    N3 O10C . 1.207(17) ?
    N3 O10B . 1.246(11) ?
    N3 O9B . 1.292(7) ?
    N3 O10A . 1.388(10) ?
loop_
    _geom_angle_atom_site_label_1
    _geom_angle_atom_site_label_2
    _geom_angle_atom_site_label_3
    _geom_angle_site_symmetry_1
    _geom_angle_site_symmetry_3
    _geom_angle
    _geom_angle_publ_flag
    O1 Sr1 O8 . 2_675 153.44(5) ?
    O1 Sr1 O13 . . 86.98(5) ?
    O8 Sr1 O13 2_675 . 77.46(5) ?
    O1 Sr1 O14 . . 83.09(5) ?
    O8 Sr1 O14 2_675 . 84.89(4) ?
    O13 Sr1 O14 . . 116.73(5) ?
    O1 Sr1 O7 . . 75.24(4) ?
    O8 Sr1 O7 2_675 . 124.33(4) ?
    O13 Sr1 O7 . . 86.64(5) ?
    O14 Sr1 O7 . . 147.29(5) ?
    O1 Sr1 O2 . 2_775 119.29(4) ?
    O8 Sr1 O2 2_675 2_775 83.09(5) ?
    O13 Sr1 O2 . 2_775 148.57(5) ?
    O14 Sr1 O2 . 2_775 85.42(5) ?
    O7 Sr1 O2 . 2_775 84.22(5) ?
    O1 Sr1 O1 . 2_775 72.29(5) ?
    O8 Sr1 O1 2_675 2_775 124.54(4) ?
    O13 Sr1 O1 . 2_775 157.99(5) ?
    O14 Sr1 O1 . 2_775 68.99(4) ?
    O7 Sr1 O1 . 2_775 81.10(5) ?
    O2 Sr1 O1 2_775 2_775 48.12(4) ?
    O1 Sr1 O8 . . 121.98(4) ?
    O8 Sr1 O8 2_675 . 76.76(5) ?
    O13 Sr1 O8 . . 80.21(5) ?
    O14 Sr1 O8 . . 151.79(4) ?
    O7 Sr1 O8 . . 47.88(4) ?
    O2 Sr1 O8 2_775 . 71.38(4) ?
    O1 Sr1 O8 2_775 . 104.24(4) ?
    O1 Sr1 C1 . 2_775 96.93(5) ?
    O8 Sr1 C1 2_675 2_775 101.60(5) ?
    O13 Sr1 C1 . 2_775 171.27(5) ?
    O14 Sr1 C1 . 2_775 71.62(5) ?
    O7 Sr1 C1 . 2_775 86.82(5) ?
    O2 Sr1 C1 2_775 2_775 24.39(5) ?
    O1 Sr1 C1 2_775 2_775 24.65(4) ?
    O8 Sr1 C1 . 2_775 91.11(5) ?
    O1 Sr1 C9 . . 98.77(5) ?
    O8 Sr1 C9 2_675 . 100.97(5) ?
    O13 Sr1 C9 . . 84.51(5) ?
    O14 Sr1 C9 . . 158.76(5) ?
    O7 Sr1 C9 . . 23.76(5) ?
    O2 Sr1 C9 2_775 . 75.16(5) ?
    O1 Sr1 C9 2_775 . 91.28(5) ?
    O8 Sr1 C9 . . 24.22(4) ?
    C1 Sr1 C9 2_775 . 87.17(5) ?
    O1 Sr1 Sr1 . 2_675 153.42(3) ?
    O8 Sr1 Sr1 2_675 2_675 40.93(3) ?
    O13 Sr1 Sr1 . 2_675 75.81(4) ?
    O14 Sr1 Sr1 . 2_675 122.66(3) ?
    O7 Sr1 Sr1 . 2_675 83.55(3) ?
    O2 Sr1 Sr1 2_775 2_675 73.31(3) ?
    O1 Sr1 Sr1 2_775 2_675 120.43(3) ?
    O8 Sr1 Sr1 . 2_675 35.83(3) ?
    C1 Sr1 Sr1 2_775 2_675 97.70(4) ?
    C9 Sr1 Sr1 . 2_675 60.04(4) ?
    O1 Sr1 Sr1 . 2_775 38.23(3) ?
    O8 Sr1 Sr1 2_675 2_775 153.40(3) ?
    O13 Sr1 Sr1 . 2_775 124.84(4) ?
    O14 Sr1 Sr1 . 2_775 72.32(3) ?
    O7 Sr1 Sr1 . 2_775 75.50(3) ?
    O2 Sr1 Sr1 2_775 2_775 81.60(3) ?
    O1 Sr1 Sr1 2_775 2_775 34.06(3) ?
    O8 Sr1 Sr1 . 2_775 118.10(3) ?
    C1 Sr1 Sr1 2_775 2_775 58.70(4) ?
    C9 Sr1 Sr1 . 2_775 95.98(4) ?
    Sr1 Sr1 Sr1 2_675 2_775 148.730(10) ?
    C1 O1 Sr1 . . 162.80(13) ?
    C1 O1 Sr1 . 2_775 89.47(11) ?
    Sr1 O1 Sr1 . 2_775 107.71(5) ?
    C1 O2 Sr1 . 2_775 94.42(12) ?
    C9 O7 Sr1 . . 99.20(11) ?
    C9 O8 Sr1 . 2_675 167.96(13) ?
    C9 O8 Sr1 . . 88.59(11) ?
    Sr1 O8 Sr1 2_675 . 103.24(5) ?
    Sr1 O13 H13A . . 113.0 ?
    Sr1 O13 H13B . . 133.9 ?
    H13A O13 H13B . . 108.6 ?
    Sr1 O14 H14A . . 115.0 ?
    Sr1 O14 H14B . . 113.0 ?
    H14A O14 H14B . . 108.7 ?
    O3 N1 O4 . . 124.04(19) ?
    O3 N1 C4 . . 118.53(18) ?
    O4 N1 C4 . . 117.42(18) ?
    O5 N2 O6 . . 123.78(19) ?
    O5 N2 C6 . . 118.20(19) ?
    O6 N2 C6 . . 118.01(18) ?
    O12 N4 O11 . . 124.47(19) ?
    O12 N4 C14 . . 117.73(18) ?
    O11 N4 C14 . . 117.80(19) ?
    O2 C1 O1 . . 123.18(18) ?
    O2 C1 C2 . . 118.70(17) ?
    O1 C1 C2 . . 117.87(17) ?
    O2 C1 Sr1 . 2_775 61.19(10) ?
    O1 C1 Sr1 . 2_775 65.88(10) ?
    C2 C1 Sr1 . 2_775 154.25(12) ?
    C7 C2 C3 . . 121.55(18) ?
    C7 C2 C1 . . 115.48(17) ?
    C3 C2 C1 . . 122.75(17) ?
    C4 C3 C2 . . 115.64(18) ?
    C4 C3 C8 . . 123.49(18) ?
    C2 C3 C8 . . 120.81(18) ?
    C5 C4 C3 . . 124.09(18) ?
    C5 C4 N1 . . 114.59(17) ?
    C3 C4 N1 . . 121.30(18) ?
    C6 C5 C4 . . 117.31(18) ?
    C6 C5 H5 . . 121.3 ?
    C4 C5 H5 . . 121.3 ?
    C5 C6 C7 . . 122.30(19) ?
    C5 C6 N2 . . 118.54(18) ?
    C7 C6 N2 . . 119.16(18) ?
    C6 C7 C2 . . 119.08(18) ?
    C6 C7 H7 . . 120.5 ?
    C2 C7 H7 . . 120.5 ?
    C3 C8 H8A . . 109.5 ?
    C3 C8 H8B . . 109.5 ?
    H8A C8 H8B . . 109.5 ?
    C3 C8 H8C . . 109.5 ?
    H8A C8 H8C . . 109.5 ?
    H8B C8 H8C . . 109.5 ?
    O7 C9 O8 . . 123.75(18) ?
    O7 C9 C10 . . 117.35(16) ?
    O8 C9 C10 . . 118.89(16) ?
    O7 C9 Sr1 . . 57.03(10) ?
    O8 C9 Sr1 . . 67.18(10) ?
    C10 C9 Sr1 . . 171.63(13) ?
    C15 C10 C11 . . 121.49(18) ?
    C15 C10 C9 . . 117.58(17) ?
    C11 C10 C9 . . 120.90(17) ?
    C12 C11 C10 . . 115.53(18) ?
    C12 C11 C16 . . 124.6(2) ?
    C10 C11 C16 . . 119.78(18) ?
    C13 C12 C11 . . 124.2(2) ?
    C13 C12 N3 . . 114.81(19) ?
    C11 C12 N3 . . 120.96(19) ?
    C14 C13 C12 . . 117.11(19) ?
    C14 C13 H13 . . 121.4 ?
    C12 C13 H13 . . 121.4 ?
    C13 C14 C15 . . 122.37(19) ?
    C13 C14 N4 . . 118.58(18) ?
    C15 C14 N4 . . 119.03(19) ?
    C14 C15 C10 . . 119.25(19) ?
    C14 C15 H15 . . 120.4 ?
    C10 C15 H15 . . 120.4 ?
    C11 C16 H16A . . 109.5 ?
    C11 C16 H16B . . 109.5 ?
    H16A C16 H16B . . 109.5 ?
    C11 C16 H16C . . 109.5 ?
    H16A C16 H16C . . 109.5 ?
    H16B C16 H16C . . 109.5 ?
    O9A N3 O9C . . 55.0(6) ?
    O9A N3 O10C . . 83.7(7) ?
    O9C N3 O10C . . 121.3(7) ?
    O9A N3 O10B . . 100.2(6) ?
    O9C N3 O10B . . 126.1(7) ?
    O10C N3 O10B . . 18.6(6) ?
    O9A N3 O9B . . 29.3(6) ?
    O9C N3 O9B . . 28.6(4) ?
    O10C N3 O9B . . 110.3(5) ?
    O10B N3 O9B . . 123.9(4) ?
    O9A N3 O10A . . 116.7(7) ?
    O9C N3 O10A . . 87.0(6) ?
    O10C N3 O10A . . 76.0(7) ?
    O10B N3 O10A . . 60.8(6) ?
    O9B N3 O10A . . 110.5(5) ?
    O9A N3 C12 . . 129.1(6) ?
    O9C N3 C12 . . 115.3(5) ?
    O10C N3 C12 . . 123.2(6) ?
    O10B N3 C12 . . 116.4(4) ?
    O9B N3 C12 . . 117.4(3) ?
    O10A N3 C12 . . 111.8(4) ?
loop_
    _geom_torsion_atom_site_label_1
    _geom_torsion_atom_site_label_2
    _geom_torsion_atom_site_label_3
    _geom_torsion_atom_site_label_4
    _geom_torsion_site_symmetry_1
    _geom_torsion_site_symmetry_2
    _geom_torsion_site_symmetry_3
    _geom_torsion_site_symmetry_4
    _geom_torsion
    _geom_torsion_publ_flag
    O2 C1 C2 C7 . . . . 130.4(2) ?
    O1 C1 C2 C7 . . . . -44.0(2) ?
    O2 C1 C2 C3 . . . . -44.4(3) ?
    O1 C1 C2 C3 . . . . 141.18(19) ?
    C7 C2 C3 C4 . . . . -1.2(3) ?
    C1 C2 C3 C4 . . . . 173.29(17) ?
    C7 C2 C3 C8 . . . . 176.31(19) ?
    C1 C2 C3 C8 . . . . -9.2(3) ?
    C2 C3 C4 C5 . . . . 0.3(3) ?
    C8 C3 C4 C5 . . . . -177.2(2) ?
    C2 C3 C4 N1 . . . . -178.18(16) ?
    C8 C3 C4 N1 . . . . 4.4(3) ?
    O3 N1 C4 C5 . . . . -147.1(2) ?
    O4 N1 C4 C5 . . . . 31.7(3) ?
    O3 N1 C4 C3 . . . . 31.6(3) ?
    O4 N1 C4 C3 . . . . -149.64(19) ?
    C3 C4 C5 C6 . . . . 0.2(3) ?
    N1 C4 C5 C6 . . . . 178.77(16) ?
    C4 C5 C6 C7 . . . . 0.2(3) ?
    C4 C5 C6 N2 . . . . -179.05(17) ?
    O5 N2 C6 C5 . . . . -13.9(3) ?
    O6 N2 C6 C5 . . . . 165.09(19) ?
    O5 N2 C6 C7 . . . . 166.86(19) ?
    O6 N2 C6 C7 . . . . -14.2(3) ?
    C5 C6 C7 C2 . . . . -1.1(3) ?
    N2 C6 C7 C2 . . . . 178.14(17) ?
    C3 C2 C7 C6 . . . . 1.6(3) ?
    C1 C2 C7 C6 . . . . -173.25(17) ?
    O7 C9 C10 C15 . . . . -67.7(2) ?
    O8 C9 C10 C15 . . . . 111.1(2) ?
    O7 C9 C10 C11 . . . . 110.3(2) ?
    O8 C9 C10 C11 . . . . -70.9(2) ?
    C15 C10 C11 C12 . . . . -1.7(3) ?
    C9 C10 C11 C12 . . . . -179.61(18) ?
    C15 C10 C11 C16 . . . . 175.3(2) ?
    C9 C10 C11 C16 . . . . -2.6(3) ?
    C10 C11 C12 C13 . . . . 1.7(3) ?
    C16 C11 C12 C13 . . . . -175.1(2) ?
    C10 C11 C12 N3 . . . . -178.2(2) ?
    C16 C11 C12 N3 . . . . 4.9(3) ?
    C11 C12 C13 C14 . . . . -0.9(3) ?
    N3 C12 C13 C14 . . . . 179.06(19) ?
    C12 C13 C14 C15 . . . . 0.0(3) ?
    C12 C13 C14 N4 . . . . 178.08(18) ?
    O12 N4 C14 C13 . . . . 158.1(2) ?
    O11 N4 C14 C13 . . . . -22.2(3) ?
    O12 N4 C14 C15 . . . . -23.7(3) ?
    O11 N4 C14 C15 . . . . 155.96(19) ?
    C13 C14 C15 C10 . . . . 0.0(3) ?
    N4 C14 C15 C10 . . . . -178.07(16) ?
    C11 C10 C15 C14 . . . . 0.9(3) ?
    C9 C10 C15 C14 . . . . 178.88(17) ?
    C13 C12 N3 O9A . . . . -25.2(9) ?
    C11 C12 N3 O9A . . . . 154.8(8) ?
    C13 C12 N3 O9C . . . . 39.2(5) ?
    C11 C12 N3 O9C . . . . -140.8(5) ?
    C13 C12 N3 O10C . . . . -136.4(6) ?
    C11 C12 N3 O10C . . . . 43.6(7) ?
    C13 C12 N3 O10B . . . . -156.3(5) ?
    C11 C12 N3 O10B . . . . 23.6(6) ?
    C13 C12 N3 O9B . . . . 7.3(4) ?
    C11 C12 N3 O9B . . . . -172.7(4) ?
    C13 C12 N3 O10A . . . . 136.5(5) ?
    C11 C12 N3 O10A . . . . -43.5(5) ?
loop_
    _geom_hbond_atom_site_label_D
    _geom_hbond_atom_site_label_H
    _geom_hbond_atom_site_label_A
    _geom_hbond_site_symmetry_A
    _geom_hbond_distance_DH
    _geom_hbond_distance_HA
    _geom_hbond_distance_DA
    _geom_hbond_angle_DHA
    O13 H13A O2 1_455 0.84 1.99 2.808(2) 163.7
    O13 H13B O12 2_665 0.84 2.42 3.238(2) 163.1
    O14 H14A O4 1_565 0.84 2.59 3.132(2) 123.3
    O14 H14B O7 2_775 0.84 1.96 2.800(2) 173.0
    O14 H14A O10B 1_554 0.84 2.23 3.032(8) 161.2
    C15 H15 O6 . 0.93 2.42 3.258(3) 149.8
    C15 H15 O5 2_665 0.93 2.56 3.238(3) 130.2
_iucr_refine_instructions_details
;
TITL SR2NO2N_0m in P-1
CELL  0.71073   8.0901  11.2278  12.1356   93.805  104.566   98.971
ZERR     2.00   0.0003   0.0004   0.0004    0.002    0.001    0.001
LATT   1
SFAC  C    H    N    O    SR
UNIT  32   28   8    28   2
MERG   2
OMIT    -3.00  50.50
MPLA 6 C2 C3 C4 C5 C6 C7
MPLA 6 C10 C11 C12 C13 C14 C15
MPLA 3 C1 O1 O2
MPLA 6 C2 C3 C4 C5 C6 C7
MPLA 3 N2 O5 O6
MPLA 3 N1 O3 O4
MPLA 6 C2 C3 C4 C5 C6 C7
MPLA 6 C10 C11 C12 C13 C14 C15
MPLA 3 N4 O11 O12
MPLA 6 C10 C11 C12 C13 C14 C15
MPLA 3 C9 O7 O8
EQIV $1 x-1, y, z
EQIV $2 1-x, 1-y, -z
EQIV $3 x, 1+y, z
EQIV $4 2-x, 2-y, -z
EQIV $5 x, y, z-1
EQIV $6 1-x, 1-y, -z
HTAB O13  O2_$1
HTAB O13 O12_$2
HTAB O14  O4_$3
HTAB O14 O7_$4
HTAB O14 O10B_$5
HTAB C15 O6
HTAB C15 O5_$6
EADP O9A O9B O9C O10A O10B O10C
SADI N3 O9A N3 O10A N3 O10B N3 O9B N3 09C N3 O10C
FMAP   2
PLAN   10
ACTA
BOND   $H
CONF
LIST   4
L.S.   4
TEMP    23.00
WGHT    0.025700    0.529000
FVAR       1.00007
SR1   5    0.727646    0.986811   -0.047948    11.00000    0.02117    0.02063 =
         0.02858    0.00476    0.00800    0.00491
O1    4    0.960830    0.878084   -0.076587    11.00000    0.03011    0.02231 =
         0.03551   -0.00194    0.01071    0.00758
O2    4    1.195231    0.826966   -0.112062    11.00000    0.02769    0.03206 =
         0.05968   -0.01066    0.01874   -0.00072
O3    4    1.021696    0.399808   -0.372219    11.00000    0.05206    0.06241 =
         0.06551   -0.01920    0.02618    0.01271
O4    4    0.772241    0.300892   -0.369976    11.00000    0.06807    0.02837 =
         0.04402   -0.00797    0.00889   -0.00359
O5    4    0.607417    0.356275   -0.020523    11.00000    0.07388    0.04769 =
         0.05141    0.01446    0.01764   -0.01926
O6    4    0.718221    0.518572    0.094294    11.00000    0.07969    0.05081 =
         0.04976    0.00283    0.03900    0.00979
O7    4    0.788385    0.860074    0.124074    11.00000    0.03638    0.04692 =
         0.03766    0.01832    0.01984    0.01885
O8    4    0.546348    0.929593    0.116748    11.00000    0.02817    0.03077 =
         0.03332    0.01047    0.00720    0.00941
O11   4    0.663637    0.488968    0.477331    11.00000    0.06371    0.04329 =
         0.05168    0.02862    0.01490    0.01514
O12   4    0.532436    0.463693    0.296797    11.00000    0.06401    0.02812 =
         0.05294    0.00293    0.00818    0.00456
O13   4    0.512333    0.800201   -0.156700    11.00000    0.03823    0.03282 =
         0.05708   -0.00593    0.02061   -0.00098
AFIX   3
H13A  2    0.415654    0.793484   -0.141178    11.00000   -1.50000
H13B  2    0.522891    0.731638   -0.184297    11.00000   -1.50000
AFIX   0
O14   4    0.854338    1.138590   -0.169943    11.00000    0.03818    0.03657 =
         0.02841    0.00667    0.00925    0.00865
AFIX   3
H14A  2    0.805184    1.127015   -0.240383    11.00000   -1.50000
H14B  2    0.962249    1.142836   -0.160581    11.00000   -1.50000
AFIX   0
N1    3    0.893486    0.385759   -0.335997    11.00000    0.04300    0.02621 =
         0.03382   -0.00205    0.00578    0.01117
N2    3    0.696648    0.456543    0.004060    11.00000    0.03587    0.03487 =
         0.03752    0.01202    0.01150    0.00879
N4    3    0.607807    0.527446    0.386068    11.00000    0.03385    0.02935 =
         0.04404    0.01248    0.01522    0.00830
C1    1    1.040424    0.802117   -0.110640    11.00000    0.02719    0.02312 =
         0.02183    0.00166    0.00612    0.00499
C2    1    0.947728    0.671470   -0.140850    11.00000    0.02244    0.02220 =
         0.02773    0.00072    0.00497    0.00580
C3    1    0.961992    0.596801   -0.234606    11.00000    0.02399    0.02468 =
         0.02947    0.00048    0.00532    0.00720
C4    1    0.883888    0.474953   -0.243540    11.00000    0.02785    0.02346 =
         0.02866   -0.00295    0.00337    0.00795
C5    1    0.796580    0.427217   -0.167788    11.00000    0.03076    0.01881 =
         0.03421    0.00196    0.00276    0.00422
AFIX  43
H5    2    0.746769    0.345529   -0.176732    11.00000   -1.20000
AFIX   0
C6    1    0.786252    0.505077   -0.078835    11.00000    0.02555    0.02651 =
         0.02876    0.00667    0.00633    0.00599
C7    1    0.858585    0.626405   -0.064194    11.00000    0.02757    0.02564 =
         0.02707   -0.00101    0.00652    0.00748
AFIX  43
H7    2    0.847867    0.677444   -0.003793    11.00000   -1.20000
AFIX   0
C8    1    1.049544    0.648569   -0.320465    11.00000    0.04365    0.03527 =
         0.03540   -0.00228    0.01685    0.00138
AFIX 137
H8A   2    1.167103    0.634855   -0.302547    11.00000   -1.50000
H8B   2    1.049210    0.734164   -0.318063    11.00000   -1.50000
H8C   2    0.988373    0.609830   -0.395755    11.00000   -1.50000
AFIX   0
C9    1    0.666623    0.877595    0.165069    11.00000    0.02561    0.02042 =
         0.02529    0.00356    0.00650    0.00263
C10   1    0.664135    0.830523    0.278884    11.00000    0.02222    0.02817 =
         0.02637    0.00805    0.00831    0.00690
C11   1    0.696484    0.910663    0.378634    11.00000    0.03434    0.02829 =
         0.02865    0.00543    0.00798    0.00521
C12   1    0.691640    0.856109    0.478640    11.00000    0.04123    0.03425 =
         0.02474    0.00151    0.00779    0.00648
C13   1    0.662283    0.732490    0.483503    11.00000    0.03649    0.03585 =
         0.02863    0.01070    0.01079    0.00913
AFIX  43
H13   2    0.661729    0.700041    0.551981    11.00000   -1.20000
AFIX   0
C14   1    0.634056    0.659776    0.383408    11.00000    0.02744    0.02518 =
         0.03441    0.00979    0.01014    0.00653
C15   1    0.634266    0.705928    0.281187    11.00000    0.02844    0.02827 =
         0.02615    0.00430    0.00920    0.00727
AFIX  43
H15   2    0.614580    0.654064    0.214398    11.00000   -1.20000
AFIX   0
C16   1    0.741729    1.044831    0.374077    11.00000    0.06990    0.02942 =
         0.04041    0.00386    0.01263   -0.00028
AFIX 137
H16A  2    0.782958    1.059111    0.307692    11.00000   -1.50000
H16B  2    0.830685    1.080348    0.441780    11.00000   -1.50000
H16C  2    0.640464    1.080795    0.369844    11.00000   -1.50000
AFIX   0
N3    3    0.718396    0.929908    0.588292    11.00000    0.08522    0.03965 =
         0.02714    0.00425    0.00766    0.01315
PART    1
O9A   4    0.673516    0.906456    0.662846    10.22000    0.10857    0.04460 =
         0.03048    0.00791    0.02614    0.01712
O10A  4    0.855035    1.026872    0.605968    10.22000    0.10857    0.04460 =
         0.03048    0.00791    0.02614    0.01712
PART    2
O9B   4    0.730726    0.873899    0.678879    10.46000    0.10857    0.04460 =
         0.03048    0.00791    0.02614    0.01712
O10B  4    0.686694    1.034812    0.582859    10.46000    0.10857    0.04460 =
         0.03048    0.00791    0.02614    0.01712
PART    3
O9C   4    0.801771    0.892890    0.669731    10.32000    0.10857    0.04460 =
         0.03048    0.00791    0.02614    0.01712
O10C  4    0.652418    1.018048    0.597704    10.32000    0.10857    0.04460 =
         0.03048    0.00791    0.02614    0.01712
HKLF    4
REM  SR2NO2N_0m in P-1
REM R1 =  0.0229 for   3510 Fo > 4sig(Fo)  and  0.0260 for all   3772 data
REM    324 parameters refined using      6 restraints
END
WGHT      0.0257      0.5292
REM Highest difference peak  0.412,  deepest hole -0.327,  1-sigma level  0.052
Q1    1   0.8801  0.9442  0.6538  11.00000  0.05    0.41
Q2    1   0.9050  0.9846  0.6314  11.00000  0.05    0.39
Q3    1   0.6353  0.9664  0.6367  11.00000  0.05    0.36
Q4    1   0.7985  1.0529  0.5905  11.00000  0.05    0.30
Q5    1   0.6858  0.8569  0.2315  11.00000  0.05    0.26
Q6    1   0.7742  0.8237  0.6560  11.00000  0.05    0.26
Q7    1   0.7311  0.8897  0.4380  11.00000  0.05    0.25
Q8    1   0.8916  0.4435 -0.2816  11.00000  0.05    0.24
Q9    1   0.9786  0.7307 -0.1428  11.00000  0.05    0.24
Q10   1   1.2026  0.7903 -0.0608  11.00000  0.05    0.23
;
