# Supplementary material for: catena-Poly[(diaqua­strontium)-bis­(μ-2-methyl-3,5-dinitro­benzoato)]
Source: Acta Crystallogr Sect E Struct Rep Online. 2011 Aug 27;67(Pt 9):m1302. doi: 10.1107/S1600536811033769 (PMC3200748; doi:10.1107/S1600536811033769)
Supplement: Supplementary file 2 [file e-67-m1302-Isup2.hkl]

#
# h,k,l, Fc-squared, Fo-squared, sigma(Fo-squared) and status flag
#
data_I
_shelx_title ' SR2NO2N_0m in P-1'
_shelx_refln_list_code          4
_shelx_F_calc_maximum      106.57
_exptl_crystal_F_000       576.00
_reflns_d_resolution_high  0.8331
 
loop_
 _symmetry_equiv_pos_as_xyz
 'x, y, z'
 '-x, -y, -z'
 
_cell_length_a     8.0901
_cell_length_b    11.2278
_cell_length_c    12.1356
_cell_angle_alpha  93.805
_cell_angle_beta  104.566
_cell_angle_gamma  98.971
 
_shelx_F_squared_multiplier     1.000
 
loop_
 _refln_index_h
 _refln_index_k
 _refln_index_l
 _refln_F_squared_calc
 _refln_F_squared_meas
 _refln_F_squared_sigma
 _refln_observed_status
   3   0   0     3811.94     3789.19    103.41 o
   4   0   0     2465.25     2389.63     67.17 o
   5   0   0      674.07      679.50     23.30 o
   6   0   0       20.91       26.63      5.86 o
   7   0   0      157.61      176.25     10.33 o
   8   0   0       21.86       20.47     12.71 o
   9   0   0      248.30      260.81     22.71 o
  -9   1   0      124.55      138.93     18.71 o
  -8   1   0        5.45        7.65     11.88 o
  -7   1   0     1331.39     1280.28     41.76 o
  -6   1   0      299.01      293.75     15.77 o
  -5   1   0     1170.66     1223.93     37.52 o
  -4   1   0     7572.63     7622.51    206.34 o
  -3   1   0      205.44      210.69      8.59 o
  -1   1   0       17.94       39.16      1.14 o
   1   1   0     3085.70     2852.16     47.74 o
   2   1   0     1040.49     1022.64     11.23 o
   3   1   0       55.13       34.72      2.54 o
   4   1   0      577.33      513.36      7.94 o
   5   1   0      907.39      918.59     15.02 o
   6   1   0      201.95      204.51      6.11 o
   7   1   0      292.11      280.69     10.04 o
   8   1   0       26.14       25.34      2.77 o
   9   1   0      493.86      444.19     21.35 o
  -9   2   0      493.11      422.80     26.24 o
  -7   2   0     1478.53     1363.57     43.88 o
  -6   2   0     2022.28     2066.47     60.82 o
  -5   2   0      282.03      306.39      6.59 o
  -4   2   0     3287.66     3212.29     67.63 o
  -3   2   0       13.62       13.06      1.75 o
  -1   2   0     1044.30     1033.27     10.09 o
   2   2   0     1810.48     1702.67     16.66 o
   3   2   0     2435.00     2352.67     25.31 o
   4   2   0      867.56      852.69      9.94 o
   5   2   0     2564.15     2623.85     28.56 o
   6   2   0      146.33      140.32      3.56 o
   7   2   0      893.59      856.10     13.70 o
   8   2   0      234.29      212.23      5.49 o
  -7   3   0      991.20      985.84     19.08 o
  -6   3   0     1217.88     1197.98     23.05 o
  -5   3   0      164.70      171.19      3.41 o
  -4   3   0     1386.10     1352.75     19.41 o
  -3   3   0      323.14      379.78      5.56 o
  -2   3   0      885.18      766.48     12.31 o
  -1   3   0     1073.91     1108.58     12.27 o
   0   3   0       39.69       36.38      1.56 o
   1   3   0      240.14      230.92      3.08 o
   2   3   0      485.40      448.13      5.81 o
   3   3   0     2379.89     2425.92     26.66 o
   4   3   0       53.92       47.91      3.54 o
   5   3   0     1480.58     1407.18     17.43 o
   6   3   0     1035.90     1025.33     14.46 o
   7   3   0      272.44      277.36      6.61 o
   8   3   0       11.52       10.55      3.47 o
  -9   4   0      227.63      244.58      9.53 o
  -8   4   0      356.44      357.59      9.07 o
  -7   4   0      505.16      487.28     11.50 o
  -6   4   0     1614.22     1612.44     25.75 o
  -5   4   0      793.17      774.61     17.02 o
  -4   4   0     1716.80     1680.55     40.91 o
  -3   4   0      373.87      384.60      6.04 o
  -2   4   0     4358.20     4281.77     64.42 o
  -1   4   0      794.91      825.19      9.70 o
   0   4   0       48.92       48.98      1.69 o
   1   4   0     8755.60     8551.87    141.59 o
   2   4   0     2826.53     2941.51     38.07 o
   3   4   0      200.94      160.20      3.63 o
   4   4   0      850.21      827.41     10.22 o
   5   4   0      998.00      992.43     13.09 o
   6   4   0      143.16      137.82      4.56 o
   7   4   0      165.99      154.13      6.51 o
   8   4   0       64.38       60.26      4.46 o
  -9   5   0      310.60      290.34     11.65 o
  -8   5   0      584.94      574.72     13.82 o
  -7   5   0      127.31      114.54      5.82 o
  -6   5   0      795.76      788.30     16.03 o
  -5   5   0       25.07       22.67      2.07 o
  -4   5   0      883.64      840.68     12.06 o
  -3   5   0       28.11       32.14      2.04 o
  -2   5   0       48.04       46.66      1.80 o
  -1   5   0      637.05      569.52      7.02 o
   0   5   0       51.36       37.91      2.02 o
   1   5   0      274.52      347.37      5.86 o
   2   5   0       19.63       21.74      2.05 o
   3   5   0       27.64       22.94      2.32 o
   4   5   0     1290.53     1259.40     17.29 o
   5   5   0      622.94      615.15      9.13 o
   6   5   0       28.21       28.74      3.52 o
   7   5   0      686.96      656.95     12.35 o
  -9   6   0      131.53      129.76      9.29 o
  -8   6   0      389.54      384.18     11.34 o
  -7   6   0        9.83        7.82      2.95 o
  -6   6   0     2146.39     2147.38     36.83 o
  -5   6   0       10.17        9.05      2.77 o
  -4   6   0       58.08       45.85      3.10 o
  -3   6   0       12.54        5.09      2.50 o
  -2   6   0     2060.88     1956.85     21.79 o
  -1   6   0       97.42      114.88      3.16 o
   0   6   0     5264.08     5354.93     68.60 o
   1   6   0      143.94      129.55      3.79 o
   2   6   0     2958.80     3075.74     45.83 o
   3   6   0      880.11      870.70     11.70 o
   4   6   0      447.46      438.27      7.94 o
   5   6   0      387.76      391.19     12.40 o
   6   6   0       88.49       91.54      5.48 o
   7   6   0      132.49      135.83      8.19 o
  -8   7   0      146.45      172.35     15.77 o
  -7   7   0       69.98       76.34      4.99 o
  -6   7   0      397.87      401.93      9.47 o
  -5   7   0        2.05        1.92      2.84 o
  -4   7   0      796.37      738.74     12.77 o
  -3   7   0        7.19       16.16      2.00 o
  -2   7   0     3848.79     3827.54     41.83 o
  -1   7   0       99.58       91.01      2.79 o
   0   7   0      602.34      567.75      9.20 o
   1   7   0      178.10      184.96      5.44 o
   2   7   0     1051.55     1029.15     17.10 o
   3   7   0      422.72      394.19      9.66 o
   4   7   0      277.98      268.26      6.51 o
   5   7   0      176.90      176.96      7.43 o
   6   7   0        6.19        6.08      4.90 o
   7   7   0      548.40      559.39     29.30 o
  -8   8   0      391.87      381.60     12.71 o
  -7   8   0      282.99      270.78      8.29 o
  -6   8   0      463.40      463.45     11.05 o
  -5   8   0        1.84       -0.34      3.24 o
  -4   8   0      822.94      824.80     12.99 o
  -3   8   0       73.70       90.87      3.17 o
  -2   8   0     1799.18     1778.02     20.39 o
  -1   8   0      596.75      598.20      8.97 o
   0   8   0     1248.05     1218.09     15.67 o
   1   8   0       16.46       20.66      2.98 o
   2   8   0      267.50      242.92      6.90 o
   3   8   0      537.08      599.68     10.68 o
   4   8   0      154.80      137.59      5.22 o
   5   8   0      506.15      518.05     28.30 o
   6   8   0        0.25       -4.00     12.00 o
  -7   9   0        2.81        7.25      4.09 o
  -6   9   0      133.71      140.44      5.66 o
  -5   9   0        3.63        6.82      3.37 o
  -4   9   0      668.61      658.28     11.04 o
  -3   9   0      428.32      396.35      7.03 o
  -2   9   0      190.50      202.48      4.61 o
  -1   9   0      323.86      321.63      7.21 o
   0   9   0      174.17      173.35      5.47 o
   1   9   0      626.42      658.02     12.79 o
   2   9   0       88.37       86.55      6.11 o
   3   9   0     1530.08     1411.99     27.79 o
   4   9   0      101.67      114.55      9.63 o
   5   9   0      395.35      422.09     25.53 o
  -7  10   0        2.87        6.92      5.42 o
  -6  10   0      228.79      269.13      9.63 o
  -5  10   0      123.23      122.03      5.80 o
  -4  10   0     1476.96     1503.58     24.76 o
  -3  10   0        6.16        4.12      4.14 o
  -2  10   0       86.80      102.30      4.60 o
  -1  10   0      499.95      523.98     21.01 o
   0  10   0      425.29      409.62     12.13 o
   1  10   0      162.78      182.37      8.48 o
   2  10   0      190.47      167.09     11.09 o
   3  10   0      254.30      266.01     19.00 o
   4  10   0       18.15       32.36     13.18 o
  -6  11   0       83.04       94.80      9.15 o
  -5  11   0        3.61       -0.32      5.73 o
  -4  11   0      140.90      144.40      7.94 o
  -3  11   0      265.15      281.95     19.88 o
  -2  11   0      224.20      239.63      9.07 o
  -1  11   0       29.27       45.70      5.95 o
   0  11   0      168.51      171.82     11.75 o
   1  11   0      831.38      756.24     23.67 o
   2  11   0       31.44       17.90      8.59 o
   3  11   0      392.49      389.95     17.43 o
  -5  12   0        1.22       26.83     13.41 o
  -4  12   0      471.54      460.27     18.59 o
  -3  12   0       61.33       56.26     10.47 o
  -2  12   0      343.50      308.74     16.18 o
  -1  12   0      192.67      223.78     13.94 o
   0  12   0       24.51       23.27      9.43 o
   1  12   0      248.87      257.36     14.81 o
   2  12   0      109.17      104.75     14.77 o
  -3  13   0      300.50      316.76     18.00 o
  -2  13   0      214.14      216.71     14.48 o
  -1  13   0      190.80      203.34     14.35 o
   0  13   0       51.63       45.93     10.69 o
   0 -13   1      113.07      105.77     12.15 o
   1 -13   1       91.12      100.73     11.56 o
   2 -13   1      589.45      620.44     26.06 o
   3 -13   1      137.98      155.94     13.21 o
  -2 -12   1      219.93      244.45     14.52 o
  -1 -12   1       70.07       82.57     10.61 o
   0 -12   1      417.94      458.83     19.43 o
   1 -12   1      111.71      114.76     11.09 o
   2 -12   1      285.16      315.60     15.60 o
   3 -12   1      317.22      294.01     15.71 o
   4 -12   1      582.53      580.06     20.71 o
   5 -12   1        2.86       -0.94     12.59 o
  -4 -11   1       93.07       99.53     16.24 o
  -3 -11   1      224.47      236.48     13.92 o
  -2 -11   1      171.73      183.74     12.06 o
  -1 -11   1     1662.20     1537.91     38.88 o
   0 -11   1      442.05      450.52     17.30 o
   1 -11   1      432.76      414.22     23.99 o
   2 -11   1      385.92      390.14     16.33 o
   3 -11   1       64.48       69.40      6.55 o
   4 -11   1     1359.80     1349.20     33.41 o
   5 -11   1       21.71       34.99      7.78 o
   6 -11   1      150.26      142.60      9.92 o
  -5 -10   1      336.24      335.04     24.35 o
  -4 -10   1       16.38       20.16      8.81 o
  -3 -10   1      640.80      588.87     25.77 o
  -2 -10   1       14.80       26.78      8.27 o
  -1 -10   1      192.90      206.69      8.58 o
   0 -10   1      597.45      567.26     18.75 o
   1 -10   1      142.85      143.85     12.07 o
   2 -10   1      493.61      497.72     12.09 o
   3 -10   1       36.15       34.00      5.30 o
   4 -10   1     1532.76     1537.23     30.59 o
   5 -10   1      212.24      211.23      8.22 o
   6 -10   1      469.03      469.41     10.49 o
   7 -10   1      100.71      112.55      6.92 o
  -5  -9   1      476.40      427.62     23.65 o
  -4  -9   1      146.79      138.63     10.05 o
  -3  -9   1     1173.25     1136.84     19.91 o
  -2  -9   1      957.22      943.11     31.36 o
  -1  -9   1      376.43      367.83      9.94 o
   0  -9   1     1154.23     1142.52     36.05 o
   1  -9   1      114.54      110.98      4.42 o
   2  -9   1      374.99      358.42      6.69 o
   3  -9   1      199.82      196.48      5.20 o
   4  -9   1     2001.19     1911.75     26.36 o
   5  -9   1      121.75      113.71      4.58 o
   6  -9   1      394.71      412.69      9.25 o
   7  -9   1       92.52      107.77      5.28 o
  -6  -8   1      255.19      251.92     12.14 o
  -5  -8   1      283.87      284.35     12.48 o
  -4  -8   1      115.67      121.62      4.44 o
  -3  -8   1     1002.42     1008.96     13.87 o
  -2  -8   1      759.42      786.84     14.12 o
  -1  -8   1      165.44      181.57      5.65 o
   0  -8   1      448.18      479.46      8.54 o
   1  -8   1      167.11      190.31      4.81 o
   2  -8   1     3921.04     3913.99     46.90 o
   3  -8   1      103.95      122.06      5.53 o
   4  -8   1      924.70      901.83     13.50 o
   5  -8   1       13.06       12.59      4.73 o
   6  -8   1      687.62      693.60     12.25 o
   7  -8   1      173.68      171.01      6.54 o
   8  -8   1      443.01      424.09     17.11 o
  -7  -7   1      345.92      343.53     16.51 o
  -6  -7   1        5.38        3.06      4.00 o
  -5  -7   1      500.63      496.84      8.38 o
  -4  -7   1      580.09      588.64      9.12 o
  -3  -7   1      688.08      686.51      9.94 o
  -2  -7   1      448.05      417.98      7.49 o
  -1  -7   1       10.45       10.49      2.43 o
   0  -7   1     1450.21     1371.68     17.44 o
   1  -7   1      177.39      184.04      5.74 o
   2  -7   1     2406.02     2374.91     28.87 o
   3  -7   1      176.70      199.71      4.82 o
   4  -7   1     1925.53     1887.07     25.35 o
   5  -7   1      359.96      380.27      8.99 o
   6  -7   1      623.11      594.65     11.43 o
   7  -7   1       93.59      101.84      4.36 o
   8  -7   1        6.67        8.67      4.16 o
  -7  -6   1      220.63      226.55      9.51 o
  -6  -6   1       41.26       42.64      4.00 o
  -5  -6   1       49.70       59.11      3.25 o
  -4  -6   1      642.42      592.56      8.78 o
  -3  -6   1      343.07      351.86      6.31 o
  -2  -6   1     2880.86     2805.67     36.77 o
  -1  -6   1      159.93      153.53      3.96 o
   0  -6   1     7683.27     7997.54    101.69 o
   1  -6   1     1921.35     2017.55     22.45 o
   2  -6   1     6663.87     6858.31     80.47 o
   3  -6   1        2.42        4.55      1.90 o
   4  -6   1     1905.21     1810.42     24.06 o
   5  -6   1      635.37      674.08     13.07 o
   6  -6   1      675.98      672.69     13.00 o
   7  -6   1      183.03      178.34      5.65 o
   8  -6   1      185.13      186.89      6.94 o
  -8  -5   1       95.08       99.26      5.66 o
  -7  -5   1      400.35      400.73     16.34 o
  -6  -5   1       94.09       89.90      4.75 o
  -5  -5   1      819.98      841.18     11.83 o
  -4  -5   1      970.98      969.85     12.77 o
  -3  -5   1      727.48      772.05     11.06 o
  -2  -5   1     4849.96     4910.47     62.93 o
  -1  -5   1     2662.24     2660.01     36.32 o
   0  -5   1     4708.13     4546.33     53.47 o
   1  -5   1     1358.13     1461.13     16.35 o
   2  -5   1     4115.43     4116.89     48.49 o
   3  -5   1        3.27        4.17      1.66 o
   4  -5   1      281.20      255.65      7.19 o
   5  -5   1      454.01      476.02     12.03 o
   6  -5   1      154.67      141.19      5.32 o
   7  -5   1      235.29      251.23      7.21 o
   8  -5   1      297.40      274.30      8.45 o
   9  -5   1      247.14      234.33      8.65 o
  -8  -4   1       11.36        2.24      3.85 o
  -7  -4   1      491.49      486.88      9.66 o
  -6  -4   1      735.89      720.84     11.19 o
  -5  -4   1     2071.11     2106.05     25.58 o
  -4  -4   1     1876.00     1934.98     21.84 o
  -3  -4   1      396.67      426.58      5.91 o
  -2  -4   1     8789.12     8842.15    109.92 o
  -1  -4   1      106.58      139.96      2.41 o
   0  -4   1      265.00      212.76      3.51 o
   1  -4   1     3527.05     3403.38     34.55 o
   2  -4   1     2186.70     2155.14     25.70 o
   3  -4   1     2174.57     2260.63     46.33 o
   4  -4   1     1817.88     1797.79     32.64 o
   5  -4   1      425.37      434.75      9.42 o
   6  -4   1      928.56      935.09     14.75 o
   7  -4   1     1071.60     1045.23     18.64 o
   8  -4   1      431.75      403.74     12.59 o
   9  -4   1      182.27      179.98      5.77 o
  -8  -3   1      207.08      188.01      5.91 o
  -7  -3   1      765.27      748.78     12.61 o
  -6  -3   1      680.51      683.93     10.33 o
  -5  -3   1      423.53      438.87      6.07 o
  -4  -3   1      545.76      570.39      7.26 o
  -3  -3   1      126.53      148.08      2.92 o
  -2  -3   1     3443.55     3234.22     31.43 o
  -1  -3   1      148.06      151.89      3.18 o
   0  -3   1      261.99      280.63      5.35 o
   1  -3   1     4151.88     4176.40     42.10 o
   2  -3   1      162.00      143.16      4.73 o
   3  -3   1     4945.35     5382.54    181.63 o
   4  -3   1      281.33      266.66      5.54 o
   5  -3   1      956.67      956.07     12.66 o
   6  -3   1      768.94      736.18     10.03 o
   7  -3   1      772.25      825.72     30.00 o
  -9  -2   1      254.87      245.56      7.20 o
  -8  -2   1      346.96      341.85      7.22 o
  -7  -2   1      278.55      282.78      6.30 o
  -6  -2   1     1056.91     1076.55     13.71 o
  -5  -2   1     1173.04     1159.27     13.33 o
  -4  -2   1     4480.84     4535.28     45.52 o
  -3  -2   1        4.23        4.95      1.02 o
  -2  -2   1     1239.72     1161.80     11.34 o
  -1  -2   1      418.66      403.05      3.96 o
   0  -2   1     2618.93     2561.02     30.65 o
   1  -2   1     1629.04     1705.18     17.40 o
   3  -2   1     1471.59     1559.48     25.97 o
   4  -2   1      898.05      894.28     15.92 o
   5  -2   1       18.87       21.19      2.07 o
   6  -2   1      693.51      707.25     25.18 o
   7  -2   1      495.52      526.21     23.18 o
   9  -2   1      164.67      179.51     19.88 o
  -9  -1   1      524.19      500.43     10.96 o
  -8  -1   1      429.29      400.73      7.33 o
  -7  -1   1      142.98      142.70      4.26 o
  -6  -1   1      587.09      551.71      7.54 o
  -5  -1   1      588.93      561.07      7.39 o
  -4  -1   1     5672.97     5904.92     99.01 o
  -3  -1   1        1.51        2.76      0.71 o
  -2  -1   1      319.49      304.27      3.57 o
  -1  -1   1     1874.93     1855.46     15.74 o
   0  -1   1     1366.22     1317.36     19.43 o
   1  -1   1        9.00        4.53      1.51 o
   3  -1   1       94.06       79.40      5.47 o
   4  -1   1     1514.25     1629.67     47.05 o
   5  -1   1       30.15       31.30      6.47 o
   6  -1   1      269.48      276.22     15.53 o
   7  -1   1      398.18      391.20     14.15 o
   8  -1   1       26.25        9.65     12.59 o
   9  -1   1      654.94      674.20     34.12 o
  -9   0   1      294.62      276.58      6.46 o
  -8   0   1      223.96      181.40     17.77 o
  -7   0   1       90.19       87.53     18.47 o
  -6   0   1     1487.53     1419.24     25.06 o
  -5   0   1        6.64        7.19      1.85 o
  -4   0   1     3530.91     3545.96     59.32 o
  -3   0   1     2671.28     2860.65     64.70 o
  -2   0   1     2337.66     2680.09     79.76 o
  -1   0   1     1124.30     1058.42     11.36 o
   1   0   1      136.53      148.80      1.95 o
   3   0   1      146.08      224.54      4.13 o
   4   0   1     1973.88     2103.04     31.41 o
   5   0   1      465.82      455.07      8.39 o
   6   0   1       68.52       64.88      6.68 o
   7   0   1     1031.44     1065.01     27.08 o
   8   0   1       55.09       52.23     14.12 o
   9   0   1      415.36      414.33     27.65 o
  -9   1   1       11.55       10.82     14.24 o
  -7   1   1       38.00       51.99     10.47 o
  -6   1   1      814.89      784.43     27.30 o
  -5   1   1      506.65      531.84     14.50 o
  -4   1   1      138.48      123.99      5.49 o
  -3   1   1      227.60      251.77      6.07 o
  -2   1   1      665.31      649.39      8.42 o
  -1   1   1     1563.33     1640.53     16.32 o
   1   1   1       47.20       59.39      1.28 o
   2   1   1     1042.42     1119.45     11.62 o
   3   1   1      742.82      677.28      7.75 o
   4   1   1       11.01       12.33      1.21 o
   5   1   1      847.15      838.38     10.90 o
   6   1   1        3.76        3.59      1.50 o
   7   1   1      474.35      468.61     11.07 o
   8   1   1        4.65        6.50      6.08 o
  -7   2   1      342.80      343.51     19.18 o
  -6   2   1       29.44       29.52      2.54 o
  -5   2   1      901.29      932.19     32.89 o
  -4   2   1     2547.39     2536.47     35.59 o
  -3   2   1      249.08      265.12      3.59 o
  -1   2   1      373.12      377.48      4.13 o
   0   2   1      861.29      892.51     12.20 o
   1   2   1     1001.48     1134.62     11.80 o
   2   2   1      958.22      979.75      9.88 o
   3   2   1      427.26      433.88      6.60 o
   4   2   1      304.70      332.61      4.98 o
   5   2   1     1169.57     1120.34     13.98 o
   6   2   1      453.82      433.98      6.54 o
   7   2   1      822.44      787.85     12.87 o
   8   2   1       13.53       15.08      2.99 o
  -9   3   1      108.24       99.33      4.20 o
  -8   3   1      186.90      160.33      4.70 o
  -7   3   1     1021.00      981.88     13.30 o
  -6   3   1      714.21      673.37     12.43 o
  -5   3   1      103.03       96.61      2.80 o
  -4   3   1      241.45      248.63      5.88 o
  -3   3   1       20.08       24.22      1.17 o
  -2   3   1      748.70      754.63      8.05 o
  -1   3   1      186.31      188.93      3.06 o
   0   3   1      432.51      408.55      6.95 o
   1   3   1     6782.20     7474.05    222.46 o
   2   3   1       18.22       21.38      1.46 o
   3   3   1      858.78      821.73      9.80 o
   4   3   1       92.69      105.39      4.30 o
   5   3   1     1786.29     1739.14     21.25 o
   6   3   1       70.88       71.47      3.28 o
   7   3   1      495.42      488.86     11.04 o
   8   3   1        2.98        3.09      5.57 o
  -9   4   1      372.84      335.17      8.36 o
  -8   4   1      261.48      245.01      5.89 o
  -7   4   1      442.96      429.71      9.46 o
  -6   4   1      587.28      573.21     12.38 o
  -5   4   1       63.04       60.47      2.66 o
  -4   4   1     4407.87     4646.63     54.40 o
  -3   4   1      848.59      887.21     11.46 o
  -2   4   1      657.07      599.16      7.27 o
  -1   4   1      110.85      106.00      2.20 o
   0   4   1      609.35      540.61     13.86 o
   1   4   1     5134.61     5583.07     69.39 o
   2   4   1      592.79      646.39     10.94 o
   3   4   1     1377.86     1423.92     17.50 o
   4   4   1     1429.42     1522.11     17.58 o
   5   4   1     1836.35     1760.17     20.19 o
   6   4   1       53.19       52.32      3.48 o
   7   4   1      192.96      190.91      7.87 o
   8   4   1        1.32        6.62      5.01 o
  -9   5   1      216.57      190.34      9.77 o
  -8   5   1      189.98      168.01      5.64 o
  -7   5   1       17.41       17.92      3.92 o
  -6   5   1     2027.21     2000.24     31.72 o
  -5   5   1       20.04       21.12      1.81 o
  -4   5   1      584.07      580.91      8.96 o
  -3   5   1        2.81        4.39      1.93 o
  -2   5   1     7993.56     8146.25    114.15 o
  -1   5   1      725.86      799.04     11.33 o
   0   5   1     2068.00     1979.17     23.51 o
   1   5   1     2208.03     2198.33     28.87 o
   2   5   1       32.28       50.53      3.41 o
   3   5   1      540.94      509.39     11.34 o
   4   5   1      290.93      281.55      6.78 o
   5   5   1      354.82      352.05      7.79 o
   6   5   1       34.48       32.04      5.40 o
   7   5   1      395.41      408.16     12.99 o
  -9   6   1       67.11       64.51      7.35 o
  -8   6   1      362.80      350.14     10.88 o
  -7   6   1       10.32        9.41      3.07 o
  -6   6   1     4049.47     3891.84     71.37 o
  -5   6   1       73.65       74.84      3.28 o
  -4   6   1     2411.83     2432.23     36.42 o
  -3   6   1       92.97       98.27      2.92 o
  -2   6   1      921.42      922.55     11.99 o
  -1   6   1     1191.80     1232.80     15.32 o
   0   6   1      485.36      436.45      6.58 o
   1   6   1      334.86      348.75      8.72 o
   2   6   1      172.21      171.54      6.37 o
   3   6   1      771.24      810.47     13.83 o
   4   6   1      202.32      220.29      6.71 o
   5   6   1      386.54      389.01     10.19 o
   6   6   1      312.78      309.22     11.50 o
   7   6   1      560.54      581.03     26.77 o
  -8   7   1      846.78      762.83     21.18 o
  -7   7   1       44.28       42.65      4.17 o
  -6   7   1     1121.83     1092.36     20.33 o
  -5   7   1      566.73      566.33     10.49 o
  -4   7   1      461.79      478.78      9.29 o
  -3   7   1       56.41       63.45      2.90 o
  -2   7   1     2825.88     2757.62     33.38 o
  -1   7   1     2037.33     1938.47     23.50 o
   0   7   1      312.03      309.46      6.12 o
   1   7   1      879.78      835.31     14.05 o
   2   7   1      757.45      771.79     13.75 o
   3   7   1     2203.42     2192.08     29.92 o
   4   7   1       38.46       27.82      4.28 o
   5   7   1      964.02      973.69     23.70 o
   6   7   1       14.63       15.71      6.55 o
  -8   8   1      693.84      678.33     18.32 o
  -7   8   1      138.37      121.90      9.31 o
  -6   8   1      757.87      781.12     17.19 o
  -5   8   1       69.88       65.48      4.19 o
  -4   8   1     1152.52     1161.13     19.21 o
  -3   8   1      230.00      219.67      5.33 o
  -2   8   1     1128.31     1162.91     14.01 o
  -1   8   1     1960.76     1959.48     26.72 o
   0   8   1     1259.38     1264.92     18.15 o
   1   8   1      997.88     1027.06     15.26 o
   2   8   1      125.61      131.20      9.10 o
   3   8   1      278.10      302.66      8.33 o
   4   8   1       29.14       27.43      5.81 o
   5   8   1      251.01      278.17     22.59 o
   6   8   1       43.49       36.93     13.18 o
  -8   9   1      410.59      412.39     14.38 o
  -7   9   1       51.46       60.09      6.76 o
  -6   9   1      134.13      135.16      8.24 o
  -5   9   1       28.95       29.51      5.16 o
  -4   9   1      554.15      560.51     11.45 o
  -3   9   1      144.44      141.52      4.27 o
  -2   9   1      234.01      264.20      8.71 o
  -1   9   1     1844.04     1778.44     28.33 o
   0   9   1      908.85      934.95     22.34 o
   1   9   1      821.93      837.00     15.19 o
   2   9   1       90.35      103.70      6.63 o
   3   9   1     1808.23     1697.38     41.21 o
   4   9   1       57.78       62.50     15.88 o
   5   9   1      789.80      785.13     34.94 o
  -7  10   1       11.70       13.63      5.49 o
  -6  10   1       39.58       45.66      5.79 o
  -5  10   1      571.63      570.41     12.22 o
  -4  10   1     1084.39     1114.12     19.60 o
  -3  10   1      663.44      695.49     16.01 o
  -2  10   1      599.43      601.30     12.16 o
  -1  10   1      897.84      863.04     19.10 o
   0  10   1       80.46       82.38      6.35 o
   1  10   1     1329.22     1292.57     33.57 o
   2  10   1       27.11       25.12     11.00 o
   3  10   1      287.51      312.89     15.14 o
   4  10   1        0.26        3.53     13.41 o
  -6  11   1      711.54      669.52     43.99 o
  -5  11   1       17.71       22.40      6.26 o
  -4  11   1      164.10      181.57      8.92 o
  -3  11   1      493.44      486.99     18.80 o
  -2  11   1      653.34      692.62     30.11 o
  -1  11   1     1029.64     1009.19     40.75 o
   0  11   1      105.82      117.78     10.44 o
   1  11   1      677.46      628.98     41.52 o
   2  11   1       19.53       20.96      9.21 o
   3  11   1      821.51      806.67     25.25 o
  -5  12   1      362.33      359.51     24.12 o
  -4  12   1      520.60      503.27     19.63 o
  -3  12   1      347.11      320.60     18.88 o
  -2  12   1      360.13      365.95     17.89 o
  -1  12   1       93.45       65.28     10.07 o
   0  12   1       15.00       20.15      9.61 o
   1  12   1      277.84      288.21     16.10 o
   2  12   1       10.31       12.39      9.72 o
  -3  13   1      152.23      125.20     12.33 o
  -2  13   1       66.38       71.05     11.65 o
  -1  13   1      192.07      178.08     13.56 o
   0  13   1        3.28        1.48      9.91 o
  -1 -13   2      179.30      165.25     13.54 o
   0 -13   2      551.96      522.39     21.62 o
   1 -13   2      105.34       94.52     18.30 o
   2 -13   2      621.18      554.36     21.02 o
   3 -13   2        5.41       -0.49      9.60 o
  -2 -12   2      310.85      317.15     21.47 o
  -1 -12   2      138.07      147.11     17.53 o
   0 -12   2      707.08      724.42     23.68 o
   1 -12   2      165.17      151.16      8.64 o
   2 -12   2      617.71      581.09     20.45 o
   3 -12   2        4.19        1.40      8.19 o
   4 -12   2      284.58      291.57     17.82 o
   5 -12   2       52.83       62.94     14.94 o
  -4 -11   2      259.63      258.92     18.35 o
  -3 -11   2       52.04       55.02      9.68 o
  -2 -11   2      684.34      675.77     30.65 o
  -1 -11   2       12.13       14.55      8.28 o
   0 -11   2     1544.30     1560.09     56.49 o
   1 -11   2       78.15       84.67      6.51 o
   2 -11   2       56.07       60.42      8.98 o
   3 -11   2       12.71       16.80      5.89 o
   4 -11   2      487.81      487.31     13.35 o
   5 -11   2        2.54        8.12      7.15 o
   6 -11   2      348.66      369.48     29.65 o
  -5 -10   2      312.33      369.75     25.06 o
  -4 -10   2      384.03      346.57     23.83 o
  -3 -10   2      190.74      170.80     11.99 o
  -2 -10   2       88.33      104.11      9.31 o
  -1 -10   2      182.05      178.60      7.96 o
   0 -10   2      382.57      415.08     11.96 o
   1 -10   2       41.58       38.88      3.68 o
   2 -10   2      244.62      241.25      6.52 o
   3 -10   2       76.53       73.89      5.06 o
   4 -10   2     1406.15     1421.02     23.69 o
   5 -10   2      249.08      241.82      9.08 o
   6 -10   2      233.01      254.15     10.97 o
   7 -10   2      228.22      232.21     17.19 o
  -6  -9   2      104.43      107.81      9.39 o
  -5  -9   2       81.54       96.41     11.47 o
  -4  -9   2       22.56       24.19      4.92 o
  -3  -9   2      354.78      336.51      8.03 o
  -2  -9   2      544.71      536.52     29.16 o
  -1  -9   2       76.17       64.86      5.29 o
   0  -9   2      206.35      214.12      5.15 o
   1  -9   2        0.57       -0.94      2.62 o
   2  -9   2      329.97      342.71      6.56 o
   3  -9   2      273.66      289.95      6.87 o
   4  -9   2      287.37      310.26      8.56 o
   5  -9   2      345.32      331.27      9.84 o
   6  -9   2      529.23      540.76     12.43 o
   7  -9   2      340.15      342.35      8.59 o
  -6  -8   2       28.91       18.86      7.09 o
  -5  -8   2       54.12       60.32      6.18 o
  -4  -8   2      316.75      301.38      6.62 o
  -3  -8   2      755.34      762.18     11.23 o
  -2  -8   2      377.71      391.36      9.13 o
  -1  -8   2      182.86      170.12      4.64 o
   0  -8   2     2624.46     2586.66     31.62 o
   1  -8   2      104.75      108.46      3.60 o
   2  -8   2     2068.13     2160.19     26.71 o
   3  -8   2       45.33       39.83      3.15 o
   4  -8   2     1191.21     1211.31     22.38 o
   5  -8   2      778.93      779.92     14.72 o
   6  -8   2      211.35      231.24      6.67 o
   7  -8   2      138.72      144.44      5.38 o
   8  -8   2        7.57        6.55      6.61 o
  -7  -7   2      196.05      204.93      8.79 o
  -6  -7   2      323.40      342.52     14.52 o
  -5  -7   2      369.82      383.98      9.16 o
  -4  -7   2     1300.71     1316.84     17.05 o
  -3  -7   2      273.04      261.20      5.50 o
  -2  -7   2     1450.98     1427.61     19.90 o
  -1  -7   2       90.52       90.11      3.06 o
   0  -7   2     1266.86     1210.52     15.52 o
   1  -7   2       71.13       73.92      2.83 o
   2  -7   2     1238.99     1201.10     15.38 o
   3  -7   2       30.80       32.58      2.65 o
   4  -7   2      260.69      282.00      5.77 o
   5  -7   2      193.90      201.37      4.95 o
   6  -7   2       91.84       94.25      4.04 o
   7  -7   2       33.94       32.51      3.41 o
   8  -7   2        3.31        4.18      6.56 o
  -7  -6   2      204.18      216.32      8.18 o
  -6  -6   2      118.07      125.65      4.35 o
  -5  -6   2      147.04      159.74      4.34 o
  -4  -6   2      642.82      666.80      9.62 o
  -3  -6   2      880.97      876.81     11.70 o
  -2  -6   2     2853.14     2755.67     32.55 o
  -1  -6   2        5.17       11.12      1.59 o
   0  -6   2     5800.90     5541.14     61.44 o
   1  -6   2       38.97       46.90      2.14 o
   2  -6   2     1607.88     1656.28     20.32 o
   3  -6   2      408.81      419.77      7.48 o
   4  -6   2      908.79      939.20     13.26 o
   5  -6   2      873.90      882.16     14.62 o
   6  -6   2       23.32       23.26      2.84 o
   7  -6   2      339.21      314.20      7.68 o
   8  -6   2       59.08       52.55      4.14 o
  -8  -5   2      340.45      353.81      7.87 o
  -7  -5   2      502.17      502.69      9.12 o
  -6  -5   2     1164.76     1168.80     15.42 o
  -5  -5   2       36.55       39.63      2.62 o
  -4  -5   2      303.13      283.49      4.95 o
  -3  -5   2      486.67      504.40      6.88 o
  -2  -5   2     1609.46     1556.58     17.34 o
  -1  -5   2        8.87        0.22      1.30 o
   0  -5   2      310.54      216.15      3.52 o
   1  -5   2      236.88      189.46      3.25 o
   2  -5   2     3117.47     3236.78     38.36 o
   3  -5   2     1357.72     1363.45     17.04 o
   4  -5   2      117.64      128.93      5.18 o
   5  -5   2      579.93      586.11      8.50 o
   6  -5   2       42.31       41.85      4.15 o
   7  -5   2      578.12      574.87     15.52 o
   8  -5   2       73.31       58.57      3.83 o
  -8  -4   2       11.25        3.71      4.86 o
  -7  -4   2       10.99        3.71      3.77 o
  -6  -4   2      419.57      421.27      7.72 o
  -5  -4   2      444.76      429.33      9.11 o
  -4  -4   2       27.23       34.54      2.25 o
  -3  -4   2      501.35      497.99      6.54 o
  -2  -4   2    10592.05    10106.89    213.85 o
  -1  -4   2      443.34      411.96      4.93 o
   0  -4   2     3042.31     2920.51     31.63 o
   1  -4   2       79.25       67.63      1.63 o
   2  -4   2     6771.50     6933.41    107.06 o
   3  -4   2     2768.74     3025.41     35.72 o
   4  -4   2     2606.91     2762.66     53.97 o
   5  -4   2      791.29      760.64     11.76 o
   6  -4   2       78.29       81.68      2.85 o
   7  -4   2      869.42      833.12     13.28 o
   8  -4   2      185.35      186.53      5.80 o
  -8  -3   2      693.69      714.04     12.50 o
  -7  -3   2      909.65      905.98     14.81 o
  -6  -3   2       98.25       98.30      3.41 o
  -5  -3   2      190.50      181.18      3.79 o
  -4  -3   2     1097.27     1104.12     12.01 o
  -3  -3   2      166.05      166.56      4.04 o
  -2  -3   2     1122.67     1097.29     10.46 o
  -1  -3   2     1462.85     1448.85     13.47 o
   0  -3   2      131.21      110.48      2.31 o
   1  -3   2      256.34      257.17      2.98 o
   2  -3   2       39.09       46.01      1.62 o
   3  -3   2     2572.50     2674.71     34.24 o
   4  -3   2      439.68      492.21      8.01 o
   5  -3   2     1404.88     1428.02     23.30 o
   6  -3   2      586.94      577.71     13.70 o
   7  -3   2      729.10      673.28     15.37 o
   8  -3   2       45.69       38.01      3.24 o
  -9  -2   2      547.58      500.98     10.93 o
  -8  -2   2       13.79       21.63      3.74 o
  -7  -2   2       48.47       52.12      4.04 o
  -6  -2   2      183.05      180.53      4.07 o
  -5  -2   2      272.49      248.95      4.49 o
  -4  -2   2     1152.17     1127.89     12.85 o
  -3  -2   2       36.55       25.06      1.33 o
  -2  -2   2      737.44      734.00      7.01 o
  -1  -2   2       55.60       56.25      1.00 o
   0  -2   2      743.08      755.53      7.59 o
   1  -2   2     5031.76     5252.86    110.51 o
   2  -2   2     5861.50     6618.68    196.22 o
   3  -2   2     6623.52     7086.30    191.16 o
   4  -2   2     3339.85     3548.84     50.25 o
   5  -2   2     1331.83     1330.39     23.57 o
   6  -2   2      140.26      142.54      7.08 o
   7  -2   2      654.12      672.44     26.94 o
   8  -2   2        0.00       -6.71     12.00 o
  -9  -1   2      343.11      329.66      8.04 o
  -8  -1   2      616.24      629.94     10.66 o
  -7  -1   2       15.29       14.31      2.22 o
  -6  -1   2     1720.66     1715.59     20.78 o
  -5  -1   2      108.72       92.17      2.64 o
  -4  -1   2     6910.15     7389.51    122.82 o
  -3  -1   2      467.01      471.06      5.63 o
  -2  -1   2       49.67       70.46      1.21 o
  -1  -1   2      493.74      521.10      4.47 o
   1  -1   2     2550.36     2743.58     27.28 o
   2  -1   2     1069.50     1253.51     14.66 o
   3  -1   2     2605.61     2817.21     39.92 o
   4  -1   2      283.01      283.37      6.30 o
   5  -1   2      893.92      890.65     16.77 o
   6  -1   2        3.06       -0.45      2.74 o
   7  -1   2      671.25      701.00     19.98 o
   8  -1   2       12.10       18.83     12.82 o
  -9   0   2       37.08       42.18      8.95 o
  -8   0   2      651.46      657.46     10.68 o
  -7   0   2      396.50      399.60      6.25 o
  -6   0   2      476.32      484.49      9.86 o
  -5   0   2       85.11       72.03      2.50 o
  -4   0   2     3603.98     3840.71     50.84 o
  -3   0   2     5752.12     6027.65    114.82 o
  -1   0   2       32.01       36.84      0.84 o
   0   0   2     3222.46     3338.08     43.44 o
   1   0   2     3475.01     3553.38     46.19 o
   2   0   2     4864.07     4934.45     79.62 o
   3   0   2     1209.98     1188.08     14.32 o
   4   0   2       13.07       14.30      1.82 o
   5   0   2      864.43      857.39     14.14 o
   6   0   2      129.79      143.24      3.99 o
   7   0   2      810.22      781.10     17.97 o
   8   0   2      214.53      218.98     15.18 o
  -9   1   2       80.79       66.73      4.58 o
  -8   1   2      850.84      817.03     16.10 o
  -7   1   2       59.19       48.34      1.90 o
  -6   1   2     5304.58     5549.13     78.46 o
  -5   1   2       32.37       36.54      1.40 o
  -4   1   2     5792.44     6173.97    145.99 o
  -3   1   2     3864.08     4250.88    148.35 o
  -2   1   2       74.09       63.06      1.35 o
  -1   1   2      116.06      112.87      2.77 o
   0   1   2       31.03       35.06      1.33 o
   1   1   2       22.87       28.55      1.09 o
   2   1   2     3948.30     3766.68     38.74 o
   3   1   2     1381.59     1344.23     15.19 o
   4   1   2        3.92       11.34      2.39 o
   5   1   2     1091.90     1099.93     13.98 o
   6   1   2       75.21       89.55      3.33 o
   7   1   2     1197.01     1157.96     21.09 o
   8   1   2      121.49      112.58      6.72 o
  -9   2   2      111.72       95.76      4.36 o
  -8   2   2     1535.37     1489.45     28.49 o
  -7   2   2       50.42       55.20      2.14 o
  -6   2   2      171.98      178.28      3.61 o
  -5   2   2      218.17      228.94      4.24 o
  -4   2   2      640.40      624.49     15.64 o
  -3   2   2       59.18       71.98      1.65 o
  -1   2   2     1526.24     1515.24     15.38 o
   1   2   2     3659.62     3668.70     46.71 o
   2   2   2     3496.54     3602.62     42.59 o
   3   2   2     3537.72     3634.79     40.20 o
   4   2   2       72.35       64.44      2.31 o
   5   2   2     1783.25     1849.50     24.90 o
   6   2   2      201.39      194.73      5.65 o
   7   2   2      577.51      569.66     12.35 o
   8   2   2       64.58       77.04      6.09 o
  -9   3   2        2.50        2.47      2.98 o
  -8   3   2      836.16      836.22     14.33 o
  -7   3   2        0.73        4.01      2.09 o
  -6   3   2      447.63      470.59     14.33 o
  -5   3   2      150.49      129.76      3.47 o
  -4   3   2     2171.79     2102.04     24.97 o
  -3   3   2     6679.75     7069.30    347.92 o
  -2   3   2     1093.55      994.25      9.81 o
  -1   3   2       16.04       18.72      0.99 o
   0   3   2     6886.16     6907.73     99.78 o
   1   3   2    10306.73    10963.57    325.39 o
   2   3   2     2975.73     2940.52     39.03 o
   3   3   2       35.16       30.96      2.14 o
   4   3   2       77.09       70.02      4.29 o
   5   3   2     1344.10     1339.25     18.85 o
   6   3   2        1.61        2.80      3.32 o
   7   3   2      304.41      299.89     11.45 o
   8   3   2       40.50       38.97      5.05 o
  -9   4   2      130.02      138.69      5.78 o
  -8   4   2       37.74       38.27      3.16 o
  -7   4   2        0.38        0.78      2.58 o
  -6   4   2      613.74      646.41     16.84 o
  -5   4   2       61.01       62.48      2.24 o
  -4   4   2     1758.37     1704.52     20.62 o
  -3   4   2     1037.80     1113.60     13.89 o
  -2   4   2     2980.14     2838.11     30.83 o
  -1   4   2     1575.23     1393.38     16.71 o
   0   4   2     4429.32     4235.40     52.91 o
   1   4   2     2054.74     1965.03     28.53 o
   2   4   2        7.62        6.64      2.48 o
   3   4   2     3844.85     3971.76     56.91 o
   4   4   2      215.18      229.36      5.44 o
   5   4   2      993.01     1038.54     17.14 o
   6   4   2       99.25      101.14      5.35 o
   7   4   2      282.38      266.44     10.01 o
  -9   5   2       17.07       18.69      3.66 o
  -8   5   2      245.82      245.91      6.79 o
  -7   5   2        0.17        0.91      2.23 o
  -6   5   2     1915.29     1942.63     23.56 o
  -5   5   2      327.71      305.55      5.99 o
  -4   5   2      387.54      311.00      5.56 o
  -3   5   2     3752.75     3688.03     48.65 o
  -2   5   2     2518.92     2453.18     32.02 o
  -1   5   2     1404.10     1318.24     18.72 o
   0   5   2      864.89      907.30     12.85 o
   1   5   2     2272.67     2153.24     31.43 o
   2   5   2      108.34      129.75      5.21 o
   3   5   2     1244.88     1223.44     19.41 o
   4   5   2      194.93      176.20      5.93 o
   5   5   2      918.53      906.96     17.57 o
   6   5   2       59.56       61.23      6.25 o
   7   5   2      406.98      441.45     13.79 o
  -9   6   2       17.00       19.05      5.48 o
  -8   6   2      265.89      276.72      8.53 o
  -7   6   2      102.89       91.91      3.97 o
  -6   6   2     2499.04     2521.03     33.01 o
  -5   6   2      432.75      435.28      8.41 o
  -4   6   2     2043.23     1966.87     29.91 o
  -3   6   2       32.64       36.43      2.19 o
  -2   6   2     2496.34     2393.84     31.52 o
  -1   6   2      678.90      641.14      9.76 o
   0   6   2       30.00       33.64      2.32 o
   1   6   2     1419.06     1343.30     20.63 o
   2   6   2       12.76        9.58      3.36 o
   3   6   2     1260.87     1294.95     20.64 o
   4   6   2        7.31        6.78      3.59 o
   5   6   2       73.07       90.96      6.05 o
   6   6   2        2.74        3.06      5.87 o
   7   6   2      323.54      338.33     20.47 o
  -8   7   2      835.08      851.80     17.00 o
  -7   7   2       71.82       78.84      5.19 o
  -6   7   2     1762.74     1776.69     27.58 o
  -5   7   2      100.90      104.67      5.15 o
  -4   7   2     1366.05     1306.96     20.89 o
  -3   7   2      112.34      121.22      4.22 o
  -2   7   2       31.35       35.46      2.59 o
  -1   7   2     1042.29     1010.11     18.33 o
   0   7   2       69.65       65.66      3.48 o
   1   7   2       67.95       67.46      4.21 o
   2   7   2       11.16       17.49      4.12 o
   3   7   2      583.51      592.07     13.60 o
   4   7   2       46.54       51.34      4.65 o
   5   7   2     1677.37     1621.67     77.11 o
   6   7   2       97.52       92.87      8.29 o
  -8   8   2      815.19      780.63     20.33 o
  -7   8   2       82.38       80.40      5.46 o
  -6   8   2      554.08      560.23     12.73 o
  -5   8   2      551.48      557.30     11.04 o
  -4   8   2      242.25      216.85      6.58 o
  -3   8   2      565.28      584.04     11.13 o
  -2   8   2      230.79      239.33      6.00 o
  -1   8   2      756.05      746.29     16.19 o
   0   8   2      190.71      195.39      5.48 o
   1   8   2     1884.99     1943.91     43.83 o
   2   8   2        2.92        2.50      3.54 o
   3   8   2      932.25      954.96     17.00 o
   4   8   2       12.98       17.10      5.38 o
   5   8   2      252.81      263.63     21.18 o
  -8   9   2      425.95      431.17     14.76 o
  -7   9   2       35.85       42.86      5.48 o
  -6   9   2      376.35      375.82     10.68 o
  -5   9   2      473.58      470.83     14.81 o
  -4   9   2      966.53      898.66     16.14 o
  -3   9   2       33.37       37.89      3.78 o
  -2   9   2       12.89       15.59      2.87 o
  -1   9   2     2277.95     2207.31     34.44 o
   0   9   2      324.79      328.63     10.31 o
   1   9   2      809.57      840.36     18.69 o
   2   9   2       40.26       39.95      6.03 o
   3   9   2      257.57      249.57     13.35 o
   4   9   2        9.09       20.00     13.18 o
   5   9   2      530.77      484.56     27.65 o
  -7  10   2       27.20       25.17      5.92 o
  -6  10   2      113.83      109.95      7.19 o
  -5  10   2      605.14      605.93     16.15 o
  -4  10   2       61.33       60.63      7.01 o
  -3  10   2     1925.76     1983.82     36.58 o
  -2  10   2      848.71      831.46     18.31 o
  -1  10   2      583.25      597.19     14.86 o
   0  10   2        5.04        4.01      8.18 o
   1  10   2      166.25      164.22     16.77 o
   2  10   2        3.01       -0.25      8.05 o
   3  10   2      205.61      234.15     18.77 o
   4  10   2       63.63       46.35     15.53 o
  -6  11   2      490.78      462.79     15.91 o
  -5  11   2      115.87      115.81     17.93 o
  -4  11   2       29.64       34.55      6.17 o
  -3  11   2      182.92      176.53     15.71 o
  -2  11   2      287.45      283.21     15.46 o
  -1  11   2      405.15      416.07     12.67 o
   0  11   2      113.00      115.57     10.61 o
   1  11   2      429.02      458.10     18.21 o
   2  11   2        0.74       -3.71      8.70 o
   3  11   2      359.74      363.69     17.95 o
  -5  12   2      384.26      408.08     18.07 o
  -4  12   2      240.11      246.64     15.18 o
  -3  12   2      594.38      593.98     21.21 o
  -2  12   2       33.75       16.42      9.15 o
  -1  12   2      428.53      422.11     18.65 o
   0  12   2        8.39       14.93      9.27 o
   1  12   2      398.17      419.91     19.09 o
  -3  13   2      322.47      371.02     18.57 o
  -2  13   2       71.69       75.63     11.43 o
  -1  13   2      138.46      121.21     12.86 o
   0 -13   3      570.09      522.58     20.59 o
   1 -13   3        5.88       36.43     10.05 o
   2 -13   3      828.34      797.24     26.49 o
   3 -13   3        2.55        3.53      9.73 o
  -3 -12   3      133.14      139.46     12.64 o
  -2 -12   3      268.53      256.39     15.01 o
  -1 -12   3       96.33       90.73     19.06 o
   0 -12   3      337.47      352.21     17.08 o
   1 -12   3        5.43        4.95      8.94 o
   2 -12   3      189.09      187.57     15.35 o
   3 -12   3       81.59       78.84     10.40 o
   4 -12   3      361.69      376.34     17.26 o
  -4 -11   3       51.11       60.85     10.63 o
  -3 -11   3       76.05       75.04     10.32 o
  -2 -11   3      262.00      238.00     13.59 o
  -1 -11   3        0.80       -1.66      7.90 o
   0 -11   3     1673.78     1628.55     32.25 o
   1 -11   3       22.81       18.34      9.10 o
   2 -11   3      445.36      483.33     18.26 o
   3 -11   3      250.39      244.29     17.46 o
   4 -11   3      220.80      230.14     10.20 o
   5 -11   3      131.93      153.61     14.30 o
   6 -11   3       21.18       26.98      8.08 o
  -5 -10   3      183.77      172.61     14.47 o
  -4 -10   3      478.49      437.00     13.22 o
  -3 -10   3        2.08       -5.08      4.58 o
  -2 -10   3      697.19      644.15     33.36 o
  -1 -10   3       54.32       54.74      5.81 o
   0 -10   3      544.04      549.16     20.11 o
   1 -10   3       55.54       50.93      4.03 o
   2 -10   3      270.57      279.08      8.17 o
   3 -10   3      275.54      279.22      8.27 o
   4 -10   3      682.61      703.43     13.79 o
   5 -10   3       49.68       50.17      6.50 o
   6 -10   3      601.05      615.05     24.61 o
  -6  -9   3       96.31       98.09      9.49 o
  -5  -9   3       31.35       36.24      7.49 o
  -4  -9   3      918.67      941.77     17.10 o
  -3  -9   3       44.46       45.41      4.76 o
  -2  -9   3      934.16      903.61     16.27 o
  -1  -9   3       86.49       72.94      4.56 o
   0  -9   3      754.54      743.97     12.29 o
   1  -9   3      221.06      211.22      5.43 o
   2  -9   3      633.39      630.40     12.09 o
   3  -9   3      179.96      188.18      5.91 o
   4  -9   3      227.72      223.35      6.15 o
   5  -9   3     1139.22     1175.26     19.19 o
   6  -9   3      180.49      173.64      7.98 o
   7  -9   3      235.96      247.71     12.88 o
  -6  -8   3      371.95      373.91     21.24 o
  -5  -8   3       17.48       21.20      4.03 o
  -4  -8   3      568.33      598.87      9.62 o
  -3  -8   3       32.05       24.82      3.10 o
  -2  -8   3      172.62      149.96      5.64 o
  -1  -8   3       60.03       64.25      2.82 o
   0  -8   3     1204.13     1147.40     13.90 o
   1  -8   3      712.73      716.61     10.26 o
   2  -8   3      420.57      427.93     11.22 o
   3  -8   3       51.87       53.63      3.40 o
   4  -8   3      537.06      537.51      9.25 o
   5  -8   3      317.00      331.16      8.09 o
   6  -8   3      417.97      407.60      8.67 o
   7  -8   3      356.03      345.01      8.22 o
  -7  -7   3      131.10      139.62      6.98 o
  -6  -7   3      571.98      597.68     11.75 o
  -5  -7   3       15.01       16.96      3.16 o
  -4  -7   3     2197.71     2231.29     27.34 o
  -3  -7   3       40.03       36.38      2.88 o
  -2  -7   3     1231.70     1137.41     25.23 o
  -1  -7   3      181.96      179.75      4.97 o
   0  -7   3      779.07      760.57      9.58 o
   1  -7   3      391.05      354.62      5.98 o
   2  -7   3      164.42      139.76      4.23 o
   3  -7   3      660.44      677.98     10.53 o
   4  -7   3      709.15      697.10     13.26 o
   5  -7   3     1799.37     1807.34     25.96 o
   6  -7   3       13.19       16.13      3.19 o
   7  -7   3      224.81      237.83      6.41 o
   8  -7   3       18.38       18.67      4.59 o
  -7  -6   3       78.60       77.66      5.24 o
  -6  -6   3      672.55      684.82     10.45 o
  -5  -6   3        4.82        5.58      2.68 o
  -4  -6   3      924.51      938.50     13.95 o
  -3  -6   3      115.18      116.15      3.51 o
  -2  -6   3     2153.67     2123.11     23.45 o
  -1  -6   3      186.87      186.59      3.43 o
   0  -6   3     1510.55     1498.42     17.06 o
   1  -6   3     1812.21     1820.42     20.44 o
   2  -6   3     2431.81     2406.27     29.04 o
   3  -6   3       55.26       61.32      2.78 o
   4  -6   3      879.36      869.41     12.51 o
   5  -6   3      646.81      643.22     11.16 o
   6  -6   3      125.57      129.83      4.07 o
   7  -6   3      436.22      441.92      7.76 o
   8  -6   3        2.07        0.58      3.81 o
  -8  -5   3      258.85      254.86      7.64 o
  -7  -5   3      107.83      105.46      4.46 o
  -6  -5   3     3317.32     3366.04     40.24 o
  -5  -5   3      826.28      825.68     10.60 o
  -4  -5   3      236.08      240.72      4.60 o
  -3  -5   3       54.90       51.49      2.35 o
  -2  -5   3     5045.61     5040.44     50.57 o
  -1  -5   3     1619.11     1611.36     16.80 o
   0  -5   3      630.46      604.15      7.47 o
   1  -5   3      507.36      488.34      6.31 o
   2  -5   3      699.12      636.81      9.34 o
   3  -5   3     2403.87     2420.66     31.55 o
   4  -5   3      100.71       93.39      3.98 o
   5  -5   3      310.60      326.46      4.87 o
   6  -5   3      417.54      383.14      7.45 o
   7  -5   3      766.00      778.78     12.74 o
   8  -5   3       26.39       20.75      3.58 o
  -8  -4   3      166.01      170.20      5.57 o
  -7  -4   3      358.21      333.03      6.92 o
  -6  -4   3      207.67      203.71      6.81 o
  -5  -4   3       44.69       46.04      2.65 o
  -4  -4   3      937.16      886.27     10.97 o
  -3  -4   3      558.38      591.78      7.60 o
  -2  -4   3     1942.10     1809.56     17.71 o
  -1  -4   3     1712.00     1828.92     18.75 o
   0  -4   3      581.74      569.23      6.16 o
   1  -4   3     2285.61     2215.32     24.23 o
   2  -4   3     2689.96     2675.30     31.86 o
   3  -4   3     1417.13     1425.03     17.42 o
   4  -4   3     2054.41     2036.36     39.41 o
   5  -4   3     1229.59     1261.01     16.84 o
   6  -4   3      632.57      603.90      9.98 o
   7  -4   3      441.86      446.90      8.26 o
   8  -4   3        9.74        9.14      3.40 o
  -8  -3   3      835.72      845.25     12.84 o
  -7  -3   3        2.50        2.97      2.54 o
  -6  -3   3      908.32      915.64     11.18 o
  -5  -3   3        2.93        5.56      1.61 o
  -4  -3   3     1115.08     1060.91     11.85 o
  -3  -3   3      314.45      323.60      4.11 o
  -2  -3   3     7707.92     7752.00    123.92 o
  -1  -3   3     9276.90     9566.99    284.34 o
   0  -3   3     7238.94     7222.50    114.64 o
   1  -3   3     2641.55     2514.91     25.28 o
   2  -3   3     3374.32     3497.20     41.23 o
   3  -3   3      408.02      389.20      6.41 o
   4  -3   3        3.80        7.60      1.42 o
   5  -3   3     1121.07     1202.92     15.98 o
   6  -3   3       46.44       45.31      2.32 o
   7  -3   3      700.74      688.93     14.49 o
   8  -3   3        0.67       -0.07      2.81 o
  -9  -2   3      336.56      335.64      7.77 o
  -8  -2   3      134.51      125.38      4.88 o
  -7  -2   3       80.02       86.63      4.32 o
  -6  -2   3      407.72      384.59      6.30 o
  -5  -2   3        2.14        0.39      1.79 o
  -4  -2   3     2217.90     2085.09     21.71 o
  -3  -2   3      556.05      567.28      6.14 o
  -2  -2   3      816.14      757.74      6.62 o
  -1  -2   3       75.12      101.32      1.57 o
   1  -2   3       30.43       23.77      0.89 o
   2  -2   3       45.22       55.35      5.11 o
   3  -2   3     6892.71     7389.93    122.63 o
   4  -2   3     2053.70     2109.20     27.44 o
   5  -2   3     1025.11     1010.54     14.16 o
   6  -2   3        2.61        4.61      1.71 o
   7  -2   3      311.34      278.58      5.28 o
   8  -2   3        1.15        6.72      3.03 o
  -9  -1   3       92.58       94.16      4.03 o
  -8  -1   3      492.17      474.34      8.92 o
  -7  -1   3        0.83        2.91      2.38 o
  -6  -1   3     1016.89      975.20     13.40 o
  -5  -1   3       85.44       73.17      2.38 o
  -4  -1   3     7923.09     8322.79    354.68 o
  -3  -1   3      156.83      224.38      3.22 o
  -1  -1   3     7115.68     7594.62    225.64 o
   0  -1   3       18.11       20.57      0.96 o
   1  -1   3     1578.50     1478.06     12.73 o
   2  -1   3      383.90      377.37      4.67 o
   3  -1   3     1757.75     1677.73     24.13 o
   4  -1   3      784.10      840.23     10.49 o
   5  -1   3     1563.06     1527.97     18.44 o
   6  -1   3       12.40       16.99      1.78 o
   7  -1   3      407.33      408.40      7.24 o
   8  -1   3      101.36       99.52      4.32 o
  -9   0   3       50.78       45.89      3.70 o
  -8   0   3      916.71      891.15     14.21 o
  -7   0   3       67.18       68.48      2.62 o
  -6   0   3     2418.24     2381.23     30.50 o
  -5   0   3       41.51       33.79      2.21 o
  -4   0   3     1771.67     1638.79     21.04 o
  -3   0   3       39.37       61.95      2.69 o
  -2   0   3     1944.27     1841.27     16.74 o
  -1   0   3      988.48      973.58      9.09 o
   0   0   3     2407.40     2338.91     23.42 o
   1   0   3     1058.91     1069.39      9.41 o
   2   0   3      440.47      425.33      5.35 o
   3   0   3     3866.57     3858.06     41.09 o
   4   0   3        4.35        6.94      1.36 o
   5   0   3      827.31      824.46      9.85 o
   6   0   3       55.82       56.51      2.29 o
   7   0   3      813.38      808.72     12.83 o
   8   0   3        2.64        2.73      3.85 o
  -9   1   3        4.50        2.25      3.41 o
  -8   1   3     1491.95     1426.10     23.59 o
  -7   1   3       50.13       63.10      2.55 o
  -6   1   3     1546.68     1535.04     20.12 o
  -5   1   3       75.33       90.18      3.75 o
  -4   1   3     7457.51     7632.95    258.22 o
  -3   1   3       88.38       64.86      3.03 o
  -2   1   3     6992.48     7172.88    213.28 o
  -1   1   3      790.83      826.42      9.16 o
   0   1   3      425.08      430.72      4.89 o
   1   1   3     3043.24     3048.57     32.86 o
   2   1   3     2014.55     2121.72     23.23 o
   3   1   3     2508.46     2418.35     28.39 o
   4   1   3       81.11       83.81      6.21 o
   5   1   3      270.54      253.38      5.26 o
   6   1   3        8.12       14.33      6.18 o
   7   1   3      580.98      549.02     11.29 o
   8   1   3      341.47      310.46      9.62 o
  -9   2   3       49.60       45.58      3.73 o
  -8   2   3      867.09      871.80     15.09 o
  -7   2   3       80.65       72.16      3.78 o
  -6   2   3      785.70      775.20     11.94 o
  -5   2   3       42.68       49.61      2.01 o
  -4   2   3     1556.28     1544.34     17.25 o
  -3   2   3     3072.64     3291.67     39.58 o
  -2   2   3       38.20       37.05      1.05 o
  -1   2   3      584.96      573.12      7.32 o
   0   2   3      397.76      394.72      4.94 o
   1   2   3     6416.53     6273.49     71.78 o
   2   2   3     1645.42     1785.39     19.84 o
   3   2   3      364.90      359.32      6.01 o
   4   2   3       23.90       30.87      2.07 o
   5   2   3     2440.24     2543.00     33.83 o
   6   2   3       41.44       43.36      3.69 o
   7   2   3      470.65      455.76     10.91 o
   8   2   3      230.91      206.88      7.72 o
  -9   3   3       12.76        5.83      3.04 o
  -8   3   3     1056.65     1017.05     17.48 o
  -7   3   3      228.28      243.72      5.94 o
  -6   3   3      235.08      219.06      5.00 o
  -5   3   3      219.22      225.13      3.69 o
  -4   3   3     1026.49     1024.76     12.78 o
  -3   3   3     2552.28     2547.24     33.03 o
  -2   3   3      146.27      141.07      2.67 o
  -1   3   3     7969.90     7702.40     95.20 o
   0   3   3    10757.43    11267.43    297.75 o
   1   3   3     9379.42     9512.35    254.39 o
   2   3   3      235.90      287.41      5.50 o
   3   3   3     2579.80     2590.45     34.06 o
   4   3   3       13.74       15.66      2.37 o
   5   3   3      210.62      207.00      7.03 o
   6   3   3      158.67      148.46      6.44 o
   7   3   3      251.56      276.63      9.64 o
  -9   4   3        0.56       -4.81      3.21 o
  -8   4   3       69.21       64.03      3.70 o
  -7   4   3       70.36       80.30      2.53 o
  -6   4   3     1017.67     1000.11     15.32 o
  -5   4   3      431.67      449.56      6.58 o
  -4   4   3      510.01      485.23      6.94 o
  -3   4   3     7603.49     7768.07    108.73 o
  -2   4   3     3970.60     4334.21     45.89 o
  -1   4   3      649.62      647.56     10.48 o
   0   4   3      319.66      396.54     17.93 o
   1   4   3     1423.54     1420.57     18.66 o
   2   4   3       24.82       23.84      3.01 o
   3   4   3      992.30      950.34     15.28 o
   4   4   3        5.86        6.32      2.87 o
   5   4   3      416.38      433.75     10.33 o
   6   4   3      439.12      418.91     12.66 o
   7   4   3      168.03      167.27      8.84 o
  -9   5   3        6.98        8.30      3.74 o
  -8   5   3      159.52      152.12      4.89 o
  -7   5   3      135.94      142.66      4.51 o
  -6   5   3      902.99      887.98     18.91 o
  -5   5   3       10.31       12.39      2.19 o
  -4   5   3      333.09      338.10      6.12 o
  -3   5   3      217.11      189.87      4.19 o
  -2   5   3      443.73      448.33      7.21 o
  -1   5   3     2754.89     2865.75     37.67 o
   0   5   3      546.47      564.46      8.57 o
   1   5   3      996.17     1003.05     13.88 o
   2   5   3      901.43      924.24     17.67 o
   3   5   3     1261.40     1273.23     20.11 o
   4   5   3      490.78      523.78     10.24 o
   5   5   3      302.28      303.56      9.07 o
   6   5   3      499.51      511.30     15.04 o
   7   5   3      495.55      500.16     18.24 o
  -9   6   3       27.48       27.21      5.47 o
  -8   6   3      413.23      422.81      8.65 o
  -7   6   3        3.93        2.61      3.03 o
  -6   6   3      577.12      550.45      9.27 o
  -5   6   3     1448.55     1522.78     20.85 o
  -4   6   3      412.72      437.69      7.70 o
  -3   6   3      790.15      770.14     13.03 o
  -2   6   3       46.01       46.91      3.69 o
  -1   6   3      923.41      912.91     13.40 o
   0   6   3       42.20       38.39      2.64 o
   1   6   3     1358.43     1433.67     19.41 o
   2   6   3      789.68      773.26     15.76 o
   3   6   3     1782.90     1738.77     26.88 o
   4   6   3      666.08      675.12     20.74 o
   5   6   3      335.76      339.31     12.43 o
   6   6   3      121.21      126.90      8.55 o
  -8   7   3      428.42      427.56     16.10 o
  -7   7   3      145.86      146.10      6.91 o
  -6   7   3      620.31      652.52     12.07 o
  -5   7   3       16.38       20.18      3.42 o
  -4   7   3     1379.74     1351.99     25.07 o
  -3   7   3      228.00      210.95      5.88 o
  -2   7   3      225.11      213.71      5.20 o
  -1   7   3      257.57      260.16      9.30 o
   0   7   3      132.05      131.97      5.79 o
   1   7   3     2474.95     2515.34     37.24 o
   2   7   3      774.23      748.53     23.19 o
   3   7   3      139.25      133.37      6.54 o
   4   7   3      100.38      106.43      5.65 o
   5   7   3      121.79      138.54      8.92 o
   6   7   3       42.76       52.62      7.88 o
  -8   8   3      518.31      516.80     19.28 o
  -7   8   3        8.27       15.04      4.69 o
  -6   8   3      524.70      520.34     10.80 o
  -5   8   3     1237.90     1243.68     20.73 o
  -4   8   3      325.84      329.45     16.01 o
  -3   8   3      636.07      625.10     11.79 o
  -2   8   3      743.81      743.69     11.72 o
  -1   8   3     2723.30     2817.31     42.90 o
   0   8   3        1.45        3.03      2.67 o
   1   8   3       29.08       29.28      3.98 o
   2   8   3      236.30      232.46      7.48 o
   3   8   3       23.06       26.50      5.55 o
   4   8   3        9.70        9.88     12.24 o
   5   8   3      311.87      320.69     23.06 o
  -8   9   3      391.58      410.43     15.37 o
  -7   9   3      262.34      267.73      9.62 o
  -6   9   3      239.65      242.68      8.76 o
  -5   9   3     1156.29     1173.34     43.42 o
  -4   9   3       44.82       39.07      5.36 o
  -3   9   3      122.04      103.53      5.16 o
  -2   9   3       14.01       13.37      3.89 o
  -1   9   3       22.20       27.15      5.00 o
   0   9   3        3.98       -0.69      4.08 o
   1   9   3     1149.83     1136.04     19.74 o
   2   9   3       21.19       33.06     10.41 o
   3   9   3      383.70      378.30     16.52 o
   4   9   3       68.98       88.47     15.77 o
  -7  10   3      449.54      466.61     16.34 o
  -6  10   3      148.87      154.19      9.95 o
  -5  10   3      502.27      517.81     13.86 o
  -4  10   3      252.89      237.80      9.78 o
  -3  10   3     1316.19     1274.61     25.46 o
  -2  10   3      448.77      420.40     16.52 o
  -1  10   3     1646.44     1586.96     54.26 o
   0  10   3        1.19       -2.47     10.12 o
   1  10   3      278.48      252.94     14.52 o
   2  10   3       62.44       66.51      9.64 o
   3  10   3      215.22      225.60     13.60 o
  -6  11   3       82.69       73.99     10.06 o
  -5  11   3      307.92      327.49     20.66 o
  -4  11   3      135.22      136.99     26.30 o
  -3  11   3      165.82      162.00     11.56 o
  -2  11   3      204.65      201.56     15.65 o
  -1  11   3      241.63      217.80     13.06 o
   0  11   3        8.37        6.48      8.78 o
   1  11   3      342.39      312.57     17.18 o
   2  11   3       43.85       48.63     10.48 o
  -5  12   3      285.87      319.10     17.45 o
  -4  12   3       22.66       14.22      9.40 o
  -3  12   3      647.06      616.52     29.12 o
  -2  12   3        4.99       10.48      9.59 o
  -1  12   3      281.32      248.98     14.85 o
   0  12   3      246.82      284.12     19.30 o
   1  12   3      372.69      384.19     26.88 o
   0 -13   4      308.71      315.78     17.18 o
   1 -13   4       73.41      100.88     12.33 o
   2 -13   4      482.83      483.21     19.91 o
  -2 -12   4      589.32      594.50     23.24 o
  -1 -12   4        1.39       -1.69      9.35 o
   0 -12   4      713.54      694.80     23.38 o
   1 -12   4       40.77       35.59      9.73 o
   2 -12   4      279.35      294.48     16.21 o
   3 -12   4      432.77      470.83     19.67 o
   4 -12   4      293.84      286.34     22.59 o
  -4 -11   4      265.93      238.63     13.98 o
  -3 -11   4       18.72       31.71     12.82 o
  -2 -11   4      495.29      496.99     14.35 o
  -1 -11   4        9.37        6.71      8.47 o
   0 -11   4     1086.69     1125.16     27.80 o
   1 -11   4      109.06      127.04      7.26 o
   2 -11   4      757.71      765.35     23.51 o
   3 -11   4      321.76      357.04     12.25 o
   4 -11   4      333.94      355.87     16.14 o
   5 -11   4       54.91       55.02     11.00 o
  -5 -10   4       21.70        8.47     13.06 o
  -4 -10   4      379.62      378.75     17.25 o
  -3 -10   4       17.64       18.94      5.99 o
  -2 -10   4      432.44      427.80     12.50 o
  -1 -10   4       84.69       93.52      7.49 o
   0 -10   4     1051.68     1056.48     19.16 o
   1 -10   4      176.29      211.62      9.87 o
   2 -10   4     1449.53     1429.91     29.49 o
   3 -10   4      664.39      684.58     17.40 o
   4 -10   4       61.04       61.46      5.24 o
   5 -10   4      192.15      204.77      8.40 o
   6 -10   4      209.57      190.32      8.42 o
  -6  -9   4       48.97       58.52      8.59 o
  -5  -9   4       89.77       83.22     13.94 o
  -4  -9   4     1037.38     1028.61     18.44 o
  -3  -9   4      145.67      138.99      6.25 o
  -2  -9   4     1236.92     1225.83     18.29 o
  -1  -9   4      455.64      452.78      9.34 o
   0  -9   4     1952.84     1985.87     25.18 o
   1  -9   4      867.79      884.95     12.66 o
   2  -9   4      210.47      222.76      5.47 o
   3  -9   4       55.24       56.29      3.92 o
   4  -9   4      297.42      294.73      8.07 o
   5  -9   4      623.10      655.00     12.37 o
   6  -9   4      431.11      426.15      9.59 o
  -6  -8   4      261.85      235.24     12.32 o
  -5  -8   4        0.92       -1.24      4.48 o
  -4  -8   4      785.63      810.95     13.58 o
  -3  -8   4      104.99      114.85      6.43 o
  -2  -8   4      566.45      566.97      8.10 o
  -1  -8   4       93.08       80.48      3.10 o
   0  -8   4     1563.93     1579.19     18.47 o
   1  -8   4      241.21      248.76      5.31 o
   2  -8   4     1645.75     1597.64     20.31 o
   3  -8   4      767.20      743.84     11.72 o
   4  -8   4      557.38      566.44      9.77 o
   5  -8   4     1083.24     1108.57     17.97 o
   6  -8   4       87.05       81.06      4.56 o
   7  -8   4      392.57      366.18     14.24 o
  -7  -7   4       82.93       87.77      5.93 o
  -6  -7   4      973.96      950.58     26.33 o
  -5  -7   4        0.14        2.62      3.15 o
  -4  -7   4     2491.69     2517.56     30.58 o
  -3  -7   4       45.15       37.26      2.89 o
  -2  -7   4      777.97      796.20     10.03 o
  -1  -7   4       32.12       33.30      2.27 o
   0  -7   4     1188.71     1181.55     13.01 o
   1  -7   4      905.57      900.29     11.12 o
   2  -7   4       15.42       19.84      2.56 o
   3  -7   4      480.14      467.03      8.16 o
   4  -7   4        3.34        5.58      2.74 o
   5  -7   4     1957.88     1931.29     28.84 o
   6  -7   4        0.93       -1.60      3.10 o
   7  -7   4      525.96      535.70     11.77 o
  -7  -6   4      100.19      107.75      5.03 o
  -6  -6   4      561.34      559.55      9.18 o
  -5  -6   4       78.49       82.99      3.41 o
  -4  -6   4       77.04       71.43      3.03 o
  -3  -6   4        6.54        8.08      2.24 o
  -2  -6   4     2860.16     2878.43     33.25 o
  -1  -6   4       16.74       14.16      1.72 o
   0  -6   4       69.38       73.17      3.35 o
   1  -6   4      632.20      632.56      8.08 o
   2  -6   4      253.16      234.71      5.63 o
   3  -6   4     2350.15     2290.95     30.31 o
   4  -6   4      346.21      331.89      6.24 o
   5  -6   4     1179.00     1116.17     17.32 o
   6  -6   4        0.94       -0.57      2.70 o
   7  -6   4      997.73      981.97     15.95 o
   8  -6   4        1.23        4.62      4.16 o
  -8  -5   4      376.39      396.49     13.87 o
  -7  -5   4        5.08        4.91      3.51 o
  -6  -5   4     3902.73     3916.87     49.06 o
  -5  -5   4       25.85       25.74      2.58 o
  -4  -5   4     1355.98     1357.02     16.87 o
  -3  -5   4       46.73       40.26      2.25 o
  -2  -5   4     1612.64     1583.14     16.62 o
  -1  -5   4       13.30       16.64      1.43 o
   0  -5   4      500.79      521.85      5.94 o
   1  -5   4     2693.12     2617.84     28.74 o
   2  -5   4      821.84      784.05     11.32 o
   3  -5   4      670.29      618.77      9.30 o
   4  -5   4      289.78      295.98      7.13 o
   5  -5   4      430.27      425.67      6.47 o
   6  -5   4      405.93      387.92      8.81 o
   7  -5   4      537.25      557.32     10.17 o
   8  -5   4      205.40      168.41      6.10 o
  -8  -4   4      384.80      412.12     11.43 o
  -7  -4   4       89.54       90.86      4.05 o
  -6  -4   4       51.09       52.66      2.98 o
  -5  -4   4       21.17       21.18      3.09 o
  -4  -4   4      630.19      625.32      8.12 o
  -3  -4   4        9.20        9.23      1.67 o
  -2  -4   4      578.96      568.39      6.26 o
  -1  -4   4     1012.60     1025.75     11.10 o
   0  -4   4     2526.11     2599.33     24.99 o
   1  -4   4      102.63      111.93      2.84 o
   2  -4   4      826.64      823.76     11.54 o
   3  -4   4     1948.32     1863.32     35.19 o
   4  -4   4       28.41       22.77      1.87 o
   5  -4   4     2004.97     2058.68     37.09 o
   6  -4   4       13.07       19.94      2.87 o
   7  -4   4       81.86       83.07      5.55 o
   8  -4   4       58.52       61.87      4.21 o
  -9  -3   4       79.19       78.73      5.26 o
  -8  -3   4      405.65      433.31      8.14 o
  -7  -3   4       12.73       15.10      2.90 o
  -6  -3   4     1270.27     1305.39     16.60 o
  -5  -3   4      693.72      688.70      8.34 o
  -4  -3   4      830.40      845.10      9.53 o
  -3  -3   4     1799.56     1837.87     19.08 o
  -2  -3   4     2801.84     2992.25     28.64 o
  -1  -3   4     4577.92     4746.25     42.86 o
   0  -3   4     3730.55     3608.84     34.26 o
   1  -3   4     6670.21     6591.36     75.48 o
   2  -3   4        3.51        3.69      1.26 o
   3  -3   4      129.34      106.72      2.74 o
   4  -3   4      269.03      266.66      5.25 o
   5  -3   4       67.59       61.27      2.69 o
   6  -3   4      556.94      537.67      9.45 o
   7  -3   4      204.61      206.14      5.09 o
   8  -3   4       51.19       49.53      3.80 o
  -9  -2   4       27.57       24.50      4.00 o
  -8  -2   4      159.03      183.81      6.87 o
  -7  -2   4        5.80        8.88      2.45 o
  -6  -2   4      522.05      517.62      6.65 o
  -5  -2   4      321.12      333.06      5.96 o
  -4  -2   4      814.77      825.67      9.84 o
  -3  -2   4     1111.51     1061.42     11.54 o
  -2  -2   4       93.06       72.37      1.78 o
  -1  -2   4     6314.91     6423.83     68.54 o
   0  -2   4     2465.70     2458.21     27.11 o
   1  -2   4       37.53       32.62      1.44 o
   2  -2   4      361.38      352.27      4.75 o
   3  -2   4     2477.01     2471.18     28.94 o
   4  -2   4       31.33       35.74      1.76 o
   5  -2   4     1585.47     1550.44     18.88 o
   6  -2   4       27.43       32.83      2.56 o
   7  -2   4      309.83      305.90      6.09 o
   8  -2   4       47.47       46.56      6.38 o
  -9  -1   4       33.75       40.42      3.74 o
  -8  -1   4      794.43      797.75     11.85 o
  -7  -1   4       13.07       12.68      2.08 o
  -6  -1   4     1168.14     1153.60     13.37 o
  -5  -1   4     3417.29     3582.80     38.95 o
  -4  -1   4     1855.70     1943.98     22.70 o
  -3  -1   4      428.95      370.66      4.90 o
  -2  -1   4     2688.99     2756.20     24.74 o
  -1  -1   4     5449.21     5450.55     67.59 o
   0  -1   4       90.72      114.35      2.06 o
   1  -1   4      217.05      214.97      2.98 o
   2  -1   4       31.95       31.18      1.35 o
   3  -1   4     1446.75     1424.16     15.93 o
   4  -1   4      130.92      121.30      3.15 o
   5  -1   4     1205.18     1187.67     14.79 o
   6  -1   4       77.36       71.61      2.97 o
   7  -1   4      213.51      212.28      6.23 o
   8  -1   4      160.76      145.25      6.86 o
  -9   0   4        0.10        0.99      3.15 o
  -8   0   4      671.42      668.34     12.47 o
  -7   0   4       60.45       61.62      2.85 o
  -6   0   4      482.69      509.44      7.14 o
  -5   0   4      160.59      184.89      4.25 o
  -4   0   4       24.71       22.77      2.03 o
  -3   0   4      114.91       85.85      2.25 o
  -2   0   4      766.97      758.21      7.67 o
  -1   0   4      292.87      237.08      3.35 o
   0   0   4     4590.79     4885.48     51.38 o
   1   0   4     4658.90     4798.52     47.80 o
   2   0   4       26.76       31.14      1.46 o
   3   0   4     3496.11     3690.35     37.56 o
   4   0   4     1295.74     1331.06     14.19 o
   5   0   4     1232.39     1243.89     16.93 o
   6   0   4      246.35      252.46      5.79 o
   7   0   4      698.63      701.70     11.83 o
   8   0   4       93.49      107.58      4.77 o
  -9   1   4        9.35       12.28      3.33 o
  -8   1   4     1327.07     1301.98     22.04 o
  -7   1   4       40.12       37.82      2.90 o
  -6   1   4     1185.86     1173.30     15.94 o
  -5   1   4     1464.16     1511.13     18.32 o
  -4   1   4     2241.52     2365.41     28.18 o
  -3   1   4     2362.63     2217.49     26.44 o
  -2   1   4       85.65       93.11      1.92 o
  -1   1   4     1893.72     1803.54     22.98 o
   0   1   4     3428.84     3784.83     40.00 o
   1   1   4     3450.70     3597.73     38.88 o
   2   1   4       37.45       38.45      1.60 o
   3   1   4     2678.61     2825.52     33.08 o
   4   1   4      362.44      375.00      5.34 o
   5   1   4      680.62      677.55      9.32 o
   6   1   4        5.22        6.88      2.83 o
   7   1   4       16.81       25.04      3.37 o
   8   1   4       65.50       63.31      4.56 o
  -9   2   4        8.61        8.61      3.39 o
  -8   2   4      899.24      913.01     16.14 o
  -7   2   4      327.89      298.03      6.37 o
  -6   2   4      152.75      158.62      2.96 o
  -5   2   4       20.12       21.77      1.66 o
  -4   2   4     3068.46     3153.53     37.33 o
  -3   2   4     2983.53     3140.23     34.53 o
  -2   2   4       57.17       49.53      2.00 o
  -1   2   4     2551.48     2554.34     32.30 o
   0   2   4      342.55      374.88      5.21 o
   1   2   4     2096.89     2163.14     27.52 o
   2   2   4      296.19      330.88      4.84 o
   3   2   4       26.16       28.91      1.87 o
   4   2   4       69.20       57.99      2.77 o
   5   2   4      328.21      331.38      6.79 o
   6   2   4       42.77       52.60      3.36 o
   7   2   4      158.00      164.81      8.95 o
  -9   3   4        7.29        9.11      3.46 o
  -8   3   4      612.43      616.46      9.04 o
  -7   3   4      670.25      624.86      9.08 o
  -6   3   4     2830.37     2869.68     34.17 o
  -5   3   4     1148.36     1170.56     16.30 o
  -4   3   4       66.84       76.84      4.17 o
  -3   3   4     2477.33     2532.43     30.14 o
  -2   3   4      429.93      443.85      6.55 o
  -1   3   4      174.10      140.06      4.61 o
   0   3   4      613.05      716.44      9.08 o
   1   3   4      220.11      200.47      4.03 o
   2   3   4      264.49      281.24      5.40 o
   3   3   4      669.34      677.23     10.07 o
   4   3   4        5.93       11.17      2.84 o
   5   3   4       30.77       33.78      3.37 o
   6   3   4      320.14      313.25      7.49 o
   7   3   4      290.03      288.33      8.27 o
  -9   4   4      109.46       97.67      5.25 o
  -8   4   4      280.64      285.00      5.52 o
  -7   4   4      897.27      879.07     12.45 o
  -6   4   4      220.07      238.37      4.71 o
  -5   4   4      828.61      877.94     13.87 o
  -4   4   4       69.28       47.14      2.79 o
  -3   4   4     4457.38     4730.53     55.68 o
  -2   4   4      209.61      198.68      3.44 o
  -1   4   4     2679.59     2573.49     37.18 o
   0   4   4     1075.88     1083.58     14.69 o
   1   4   4      477.57      460.52      7.29 o
   2   4   4        5.94        2.69      2.35 o
   3   4   4     1638.86     1661.76     22.21 o
   4   4   4      111.64      108.54      3.92 o
   5   4   4      270.62      265.44      9.36 o
   6   4   4      297.50      293.23      8.55 o
   7   4   4      268.06      269.00      8.86 o
  -9   5   4       45.45       44.32      4.47 o
  -8   5   4      280.60      300.06      9.09 o
  -7   5   4      508.49      489.18      9.48 o
  -6   5   4      626.97      630.60      9.78 o
  -5   5   4      613.58      610.00     10.63 o
  -4   5   4      508.95      505.30      9.25 o
  -3   5   4      704.16      659.69      9.93 o
  -2   5   4      682.97      626.10      8.57 o
  -1   5   4     1227.47     1188.68     21.78 o
   0   5   4      105.98      104.18      3.49 o
   1   5   4      287.98      284.80     10.33 o
   2   5   4       41.60       43.11      3.25 o
   3   5   4      848.14      836.71     15.07 o
   4   5   4       98.74       98.81      4.09 o
   5   5   4      199.32      190.69      9.78 o
   6   5   4      125.58      125.48      6.27 o
  -9   6   4      133.42      128.77      6.01 o
  -8   6   4      369.21      376.35      8.27 o
  -7   6   4      105.88      103.00      4.58 o
  -6   6   4       79.88       87.72      4.96 o
  -5   6   4      284.53      312.23      7.34 o
  -4   6   4      477.43      473.32      7.83 o
  -3   6   4     1733.62     1780.26     27.51 o
  -2   6   4       90.73      102.02      3.50 o
  -1   6   4     1353.62     1357.38     21.65 o
   0   6   4      241.24      220.56      5.24 o
   1   6   4     2948.43     2949.96     43.10 o
   2   6   4      371.50      391.58      8.72 o
   3   6   4      810.00      826.25     12.83 o
   4   6   4      290.24      275.84      7.00 o
   5   6   4      797.26      801.00     23.18 o
   6   6   4      242.15      261.71      9.51 o
  -8   7   4      296.93      304.77     11.28 o
  -7   7   4       33.42       32.53      4.78 o
  -6   7   4       31.92       37.95      5.25 o
  -5   7   4      869.07      901.92     19.67 o
  -4   7   4      588.67      581.88     10.33 o
  -3   7   4      921.17      920.14     15.71 o
  -2   7   4        0.66       -1.35      2.48 o
  -1   7   4      480.65      472.08      9.63 o
   0   7   4       49.66       44.86      3.26 o
   1   7   4     1369.25     1386.06     22.60 o
   2   7   4      272.15      273.65      7.55 o
   3   7   4     2082.09     2084.65     31.82 o
   4   7   4      394.04      388.11     10.96 o
   5   7   4      707.67      717.71     15.75 o
  -8   8   4       57.18       59.33      7.56 o
  -7   8   4      198.37      178.66      9.80 o
  -6   8   4      228.35      241.24      9.24 o
  -5   8   4      541.72      530.37     13.17 o
  -4   8   4      656.99      666.63     15.19 o
  -3   8   4      687.03      726.12     13.31 o
  -2   8   4        7.79       10.66      3.04 o
  -1   8   4     5782.31     5878.62     86.60 o
   0   8   4       23.12       19.76      3.00 o
   1   8   4     4730.11     4575.55     66.09 o
   2   8   4      921.17      892.55     28.04 o
   3   8   4      158.87      157.62      9.45 o
   4   8   4      277.93      275.06     20.47 o
   5   8   4       36.58       45.15      8.21 o
  -8   9   4      201.50      200.24     11.35 o
  -7   9   4       26.96       31.06      7.37 o
  -6   9   4      947.40      962.04     20.32 o
  -5   9   4      950.31      982.83     20.61 o
  -4   9   4      533.99      548.43     13.80 o
  -3   9   4     1959.46     2064.37     32.68 o
  -2   9   4      289.04      295.69      9.10 o
  -1   9   4      461.26      446.91     12.57 o
   0   9   4      787.87      750.24     18.02 o
   1   9   4      162.85      169.61      8.05 o
   2   9   4      193.43      177.13      8.52 o
   3   9   4       70.99       93.69      7.31 o
   4   9   4      225.61      236.29     19.41 o
  -7  10   4      482.88      440.17     16.03 o
  -6  10   4      618.11      604.40     18.86 o
  -5  10   4     1147.73     1207.08     33.22 o
  -4  10   4       71.06       70.72      7.10 o
  -3  10   4     1302.40     1344.95     44.82 o
  -2  10   4      138.38      127.32      7.25 o
  -1  10   4      971.74     1016.12     22.46 o
   0  10   4      729.91      733.87     23.78 o
   1  10   4      576.14      578.57     20.69 o
   2  10   4      236.72      249.29     31.47 o
   3  10   4       39.56       41.29     16.12 o
  -6  11   4       55.19       25.77     13.65 o
  -5  11   4      448.48      495.13     19.65 o
  -4  11   4        2.04        7.99      8.25 o
  -3  11   4      437.05      468.85     39.46 o
  -2  11   4       29.34       30.05      6.18 o
  -1  11   4      326.09      325.91     16.13 o
   0  11   4       50.80       39.41      9.98 o
   1  11   4      181.20      211.00     14.45 o
   2  11   4       58.31       46.83     15.24 o
  -5  12   4      342.76      384.56     34.41 o
  -4  12   4       54.21       53.19     10.75 o
  -3  12   4      490.02      504.04     32.41 o
  -2  12   4       32.70       28.00     10.52 o
  -1  12   4      182.69      211.91     14.60 o
   0  12   4      261.40      305.89     17.18 o
  -2 -12   5      390.47      383.67     13.45 o
  -1 -12   5       75.05       77.61     15.47 o
   0 -12   5       95.88      103.02     11.31 o
   1 -12   5       49.61       64.20     10.77 o
   2 -12   5       41.64       26.86      9.41 o
   3 -12   5      250.76      240.50     14.25 o
  -4 -11   5      306.41      310.26     16.75 o
  -3 -11   5       17.36       12.25      6.69 o
  -2 -11   5      402.69      403.20     13.00 o
  -1 -11   5      237.36      242.92     13.74 o
   0 -11   5      506.06      522.54     35.16 o
   1 -11   5      276.96      269.26     14.66 o
   2 -11   5      603.25      580.28     20.26 o
   3 -11   5     1016.26      983.90     27.68 o
   4 -11   5       45.91       40.66     10.47 o
   5 -11   5      232.92      243.80     30.24 o
  -5 -10   5       12.56        2.47     13.18 o
  -4 -10   5      682.65      714.19     17.66 o
  -3 -10   5      110.22      101.54      7.60 o
  -2 -10   5      133.41      144.08     11.42 o
  -1 -10   5      286.16      290.95     10.44 o
   0 -10   5      309.88      324.22     17.08 o
   1 -10   5      330.17      332.49     10.94 o
   2 -10   5      490.60      459.01     13.26 o
   3 -10   5      385.95      372.46      9.60 o
   4 -10   5       66.65       71.91      5.46 o
   5 -10   5      562.71      551.20     13.77 o
  -6  -9   5      122.22      130.87     10.37 o
  -5  -9   5       32.73       32.03      6.53 o
  -4  -9   5      657.92      666.14     13.62 o
  -3  -9   5      165.86      173.16      6.92 o
  -2  -9   5     1227.67     1201.87     16.48 o
  -1  -9   5      279.35      277.91     10.46 o
   0  -9   5     1246.43     1237.13     20.94 o
   1  -9   5     2144.08     2174.32     30.52 o
   2  -9   5      383.10      362.76      9.17 o
   3  -9   5      847.37      867.41     13.92 o
   4  -9   5      594.17      580.01     10.43 o
   5  -9   5      194.96      217.00      7.85 o
   6  -9   5      174.60      156.21      6.42 o
  -6  -8   5      160.07      172.82     10.35 o
  -5  -8   5       41.07       27.17      4.94 o
  -4  -8   5      552.99      552.95     11.77 o
  -3  -8   5      421.75      403.69      8.15 o
  -2  -8   5       74.72       73.32      3.20 o
  -1  -8   5     2299.54     2330.25     26.50 o
   0  -8   5      308.09      294.07      5.57 o
   1  -8   5     1085.00     1052.54     13.07 o
   2  -8   5      405.80      413.10      8.02 o
   3  -8   5      150.98      147.81      4.99 o
   4  -8   5        0.58        2.82      3.22 o
   5  -8   5      226.63      230.11      6.74 o
   6  -8   5      139.28      138.89      5.16 o
   7  -8   5      228.60      238.22     11.04 o
  -7  -7   5       26.35       28.17      6.75 o
  -6  -7   5      985.19     1025.24     22.57 o
  -5  -7   5      150.38      152.59      6.68 o
  -4  -7   5     2247.96     2284.10     28.01 o
  -3  -7   5     1428.17     1444.15     18.40 o
  -2  -7   5     1049.00     1010.57     11.53 o
  -1  -7   5      112.30      111.17      3.00 o
   0  -7   5       12.42       12.00      2.19 o
   1  -7   5      699.44      662.56      8.78 o
   2  -7   5      167.78      158.98      4.66 o
   3  -7   5      748.11      757.28     11.76 o
   4  -7   5       86.38       74.45      3.68 o
   5  -7   5      505.59      523.93      8.95 o
   6  -7   5       27.60       24.44      3.53 o
   7  -7   5      338.90      356.73      9.74 o
  -7  -6   5       21.41       27.71      4.88 o
  -6  -6   5      963.96     1006.77     14.01 o
  -5  -6   5       14.65        8.91      2.83 o
  -4  -6   5      348.91      352.41      6.55 o
  -3  -6   5      329.84      315.48      5.80 o
  -2  -6   5      359.54      347.25      5.00 o
  -1  -6   5      105.86       94.39      3.56 o
   0  -6   5      103.58      113.28      2.93 o
   1  -6   5      539.24      536.69      7.26 o
   2  -6   5      248.53      257.18      5.70 o
   3  -6   5      481.70      496.44      8.82 o
   4  -6   5        3.08        8.20      2.63 o
   5  -6   5      569.90      569.06      9.16 o
   6  -6   5       14.35       24.03      6.59 o
   7  -6   5     1236.88     1190.16     22.40 o
  -8  -5   5      277.59      288.52      8.65 o
  -7  -5   5       11.35       10.15      3.78 o
  -6  -5   5      465.29      493.40      9.03 o
  -5  -5   5      293.88      284.18      5.40 o
  -4  -5   5     2612.23     2624.79     29.38 o
  -3  -5   5      364.27      359.07      5.18 o
  -2  -5   5      246.90      232.65      3.88 o
  -1  -5   5      426.94      430.74      6.45 o
   0  -5   5     1104.98     1084.03     11.17 o
   1  -5   5     3655.17     3722.65     40.51 o
   2  -5   5       19.08       19.96      2.26 o
   3  -5   5     2543.37     2575.30     33.79 o
   4  -5   5       24.63       32.00      2.36 o
   5  -5   5      461.62      481.16      7.96 o
   6  -5   5       10.95       11.71      3.33 o
   7  -5   5       85.13       95.93      4.94 o
  -8  -4   5      313.66      332.84      7.60 o
  -7  -4   5       98.80      106.40      4.35 o
  -6  -4   5      843.49      872.47     12.44 o
  -5  -4   5      154.57      158.28      4.02 o
  -4  -4   5      368.96      369.92      5.71 o
  -3  -4   5     1117.90     1131.99     12.46 o
  -2  -4   5      234.67      221.29      4.31 o
  -1  -4   5     1118.92     1039.09     10.62 o
   0  -4   5      140.58      122.56      2.16 o
   1  -4   5     1635.31     1595.32     17.96 o
   2  -4   5      374.92      397.74      5.90 o
   3  -4   5       76.57       84.10      4.97 o
   4  -4   5      286.60      326.14      9.36 o
   5  -4   5     1747.67     1733.87     25.27 o
   6  -4   5       95.10       91.31      4.01 o
   7  -4   5      729.54      673.30     12.50 o
  -8  -3   5      483.78      519.82      9.30 o
  -7  -3   5      104.37      105.19      4.98 o
  -6  -3   5      892.42      877.69     11.09 o
  -5  -3   5      589.16      637.30      8.38 o
  -4  -3   5     1766.33     1771.46     20.08 o
  -3  -3   5      501.77      513.81      6.28 o
  -2  -3   5     1844.66     1918.70     18.73 o
  -1  -3   5     2997.80     2960.50     30.35 o
   0  -3   5    11358.00    11688.67    218.53 o
   1  -3   5     2875.90     2910.53     29.37 o
   2  -3   5        2.11        8.18      1.55 o
   3  -3   5     2349.50     2589.66     30.55 o
   4  -3   5       96.89      122.69      3.31 o
   5  -3   5      367.18      367.86      7.02 o
   6  -3   5      984.69      939.17     18.12 o
   7  -3   5       24.54       26.13      3.23 o
  -9  -2   5       48.04       53.32      4.10 o
  -8  -2   5      180.50      181.97      8.12 o
  -7  -2   5       40.80       46.97      2.99 o
  -6  -2   5      781.84      780.66      9.41 o
  -5  -2   5     1518.52     1520.05     17.47 o
  -4  -2   5      234.03      253.80      4.21 o
  -3  -2   5      245.64      296.66      4.11 o
  -2  -2   5      355.90      332.00      3.79 o
  -1  -2   5     6676.11     6862.28     82.00 o
   0  -2   5      311.43      328.82      4.69 o
   1  -2   5     2997.27     3066.33     38.63 o
   2  -2   5       40.44       42.67      2.21 o
   3  -2   5     2035.44     2086.05     23.10 o
   4  -2   5      543.79      564.41      7.88 o
   5  -2   5     1067.96     1060.82     14.72 o
   6  -2   5      255.34      261.09      5.69 o
   7  -2   5      188.41      185.26      6.18 o
  -9  -1   5       17.25       25.56      4.07 o
  -8  -1   5      321.71      324.02      8.42 o
  -7  -1   5        3.95        3.90      2.48 o
  -6  -1   5      912.66      872.13     14.39 o
  -5  -1   5      123.29      120.84      3.62 o
  -4  -1   5      864.75      797.32     10.22 o
  -3  -1   5     5456.82     5832.13     67.16 o
  -2  -1   5     6424.63     6604.08     69.39 o
  -1  -1   5    10773.59     8124.01    215.28 o
   0  -1   5      267.51      274.06      3.72 o
   1  -1   5     3885.20     3830.64     43.52 o
   2  -1   5        5.50        4.91      1.53 o
   3  -1   5     1863.92     1861.31     20.67 o
   4  -1   5      285.97      268.31      6.62 o
   5  -1   5     1132.31     1162.67     17.80 o
   6  -1   5      313.90      308.68      7.01 o
   7  -1   5      229.26      221.40      6.17 o
  -9   0   5        2.88        5.34      3.05 o
  -8   0   5     1561.29     1582.84     23.50 o
  -7   0   5        5.94        7.34      2.22 o
  -6   0   5      367.44      382.47      5.74 o
  -5   0   5     1603.13     1603.84     18.65 o
  -4   0   5      112.43       95.77      3.00 o
  -3   0   5      299.86      291.07      3.88 o
  -2   0   5      652.29      569.00      6.10 o
  -1   0   5     2005.51     2035.43     26.57 o
   0   0   5      320.74      391.01      5.45 o
   1   0   5     3102.28     2944.15     31.52 o
   2   0   5        2.76        5.28      1.63 o
   3   0   5     1250.17     1267.87     14.58 o
   4   0   5      557.56      560.40      7.91 o
   5   0   5      890.11      896.97     14.31 o
   6   0   5       99.24       94.15      4.01 o
   7   0   5      308.49      295.49      7.05 o
  -9   1   5       14.12       11.56      3.02 o
  -8   1   5      440.55      451.44      8.20 o
  -7   1   5      207.86      201.74      4.66 o
  -6   1   5      300.11      300.64      7.62 o
  -5   1   5      183.52      165.72      4.24 o
  -4   1   5      887.91      845.47     10.97 o
  -3   1   5     2157.09     2165.26     23.77 o
  -2   1   5      433.15      436.47      5.51 o
  -1   1   5       76.19       62.11      2.57 o
   0   1   5       51.31       50.98      1.82 o
   1   1   5     3951.53     3701.84     46.47 o
   2   1   5       62.67       65.86      2.11 o
   3   1   5     1788.14     1821.32     21.94 o
   4   1   5      448.22      458.54      7.52 o
   5   1   5     1993.89     1973.22     32.47 o
   6   1   5      251.61      254.36      7.05 o
   7   1   5       15.64       14.37      4.47 o
  -9   2   5       18.15       18.79      3.08 o
  -8   2   5      484.71      503.21      8.96 o
  -7   2   5      639.03      622.74      9.55 o
  -6   2   5      363.85      347.87      6.58 o
  -5   2   5     1026.03     1012.85     13.00 o
  -4   2   5      180.01      178.54      4.64 o
  -3   2   5     1435.08     1430.29     17.21 o
  -2   2   5     1144.18     1074.02     12.12 o
  -1   2   5     5818.73     5969.62     83.98 o
   0   2   5      443.28      504.28      6.82 o
   1   2   5     1649.91     1665.94     24.57 o
   2   2   5       41.76       39.31      2.25 o
   3   2   5     2864.18     2941.02     34.77 o
   4   2   5      403.32      425.49      6.75 o
   5   2   5      272.14      279.67      8.00 o
   6   2   5      525.79      539.36     11.60 o
   7   2   5      106.68      105.50      5.32 o
  -9   3   5      316.16      326.80      7.15 o
  -8   3   5      392.89      417.26     11.89 o
  -7   3   5      621.82      645.08     10.77 o
  -6   3   5     1305.63     1302.50     16.48 o
  -5   3   5      586.24      545.47      9.50 o
  -4   3   5     2244.34     2199.43     32.06 o
  -3   3   5      882.03      894.05     10.50 o
  -2   3   5     6061.43     6679.12     75.20 o
  -1   3   5      660.28      652.39      9.47 o
   0   3   5        5.18        4.47      1.77 o
   1   3   5     2286.04     2337.39     34.05 o
   2   3   5       88.87      112.18      3.74 o
   3   3   5      768.97      733.11     10.97 o
   4   3   5      295.53      310.14      6.29 o
   5   3   5        6.96        9.30      3.38 o
   6   3   5      329.72      310.38      9.36 o
   7   3   5       12.45       10.06      4.55 o
  -9   4   5       13.58       14.18      3.50 o
  -8   4   5      162.07      167.79     10.17 o
  -7   4   5     1429.95     1469.81     25.32 o
  -6   4   5     2291.49     2351.63     34.38 o
  -5   4   5      840.15      860.90     13.88 o
  -4   4   5      296.91      314.43      6.78 o
  -3   4   5     3648.97     3826.18     41.52 o
  -2   4   5      167.93      188.82      3.94 o
  -1   4   5     4345.26     4668.06     65.78 o
   0   4   5      151.65      174.97      6.54 o
   1   4   5       59.70       49.97      3.10 o
   2   4   5      101.67      113.33      4.42 o
   3   4   5     1505.85     1527.75     24.24 o
   4   4   5      608.46      608.60     10.00 o
   5   4   5        4.91        3.46      3.60 o
   6   4   5      479.59      467.40     13.34 o
  -9   5   5      489.87      497.62     11.38 o
  -8   5   5     1378.71     1411.75     24.79 o
  -7   5   5      428.55      454.15     10.30 o
  -6   5   5        5.03        9.58      3.12 o
  -5   5   5     1108.51     1154.35     18.17 o
  -4   5   5      125.37      129.75      3.54 o
  -3   5   5     1277.69     1240.44     15.55 o
  -2   5   5       74.84       73.49      3.12 o
  -1   5   5     1951.95     1940.17     28.85 o
   0   5   5        3.85        5.84      2.32 o
   1   5   5      764.22      786.45     13.35 o
   2   5   5      454.55      455.49      9.09 o
   3   5   5      279.36      283.70      6.57 o
   4   5   5      438.76      466.12      8.78 o
   5   5   5      171.85      173.28      7.26 o
   6   5   5      222.82      230.18     12.57 o
  -9   6   5       52.18       58.63      5.36 o
  -8   6   5      255.37      268.65      8.57 o
  -7   6   5      844.04      864.12     17.40 o
  -6   6   5        8.27        6.01      3.39 o
  -5   6   5     1273.88     1300.58     20.48 o
  -4   6   5        0.87        6.04      1.87 o
  -3   6   5     3136.16     3035.94     35.96 o
  -2   6   5     1269.66     1210.53     17.17 o
  -1   6   5      958.25      923.62     15.22 o
   0   6   5      340.95      331.56     11.42 o
   1   6   5     3283.83     3193.08     59.79 o
   2   6   5      136.09      142.39      6.62 o
   3   6   5      314.48      308.56      7.36 o
   4   6   5      392.70      401.06     10.79 o
   5   6   5       14.78       25.33      5.22 o
  -8   7   5       58.98       70.05      5.73 o
  -7   7   5      182.52      203.21     10.50 o
  -6   7   5       62.88       56.70      4.60 o
  -5   7   5      721.28      744.19     13.56 o
  -4   7   5        2.81        8.06      2.78 o
  -3   7   5      772.91      719.85     13.16 o
  -2   7   5      744.55      726.43     11.62 o
  -1   7   5     1282.64     1258.28     16.37 o
   0   7   5       77.28       85.57      3.97 o
   1   7   5      251.95      247.60      7.32 o
   2   7   5      797.44      790.15     14.25 o
   3   7   5       10.53       12.76      4.32 o
   4   7   5      121.07      151.84      9.35 o
   5   7   5      138.55      129.56      9.34 o
  -8   8   5      113.09      116.73      8.86 o
  -7   8   5      259.76      283.66     30.30 o
  -6   8   5       43.99       49.34      5.80 o
  -5   8   5     1551.80     1542.88     34.78 o
  -4   8   5      282.51      271.86      9.73 o
  -3   8   5      658.36      636.23     12.35 o
  -2   8   5      719.18      707.95     11.73 o
  -1   8   5       16.70       12.24      3.32 o
   0   8   5      972.27      958.96     17.22 o
   1   8   5      939.59      887.34     18.86 o
   2   8   5      100.54      102.84      6.98 o
   3   8   5      228.25      236.59      9.75 o
   4   8   5      392.23      403.98     15.25 o
  -7   9   5      732.37      785.22     21.56 o
  -6   9   5        3.08        8.00      5.69 o
  -5   9   5      164.61      177.98      8.39 o
  -4   9   5      110.54      114.01      7.17 o
  -3   9   5      102.45      100.52      5.37 o
  -2   9   5      367.24      343.79     10.89 o
  -1   9   5       40.46       42.75      6.61 o
   0   9   5       40.19       56.11      8.94 o
   1   9   5      165.08      156.54     11.06 o
   2   9   5      196.54      195.46      9.33 o
   3   9   5       26.22       33.33      6.68 o
  -7  10   5       83.79      101.88      9.82 o
  -6  10   5       81.25       75.31      8.52 o
  -5  10   5      178.01      185.00      8.90 o
  -4  10   5       95.92       70.80      9.65 o
  -3  10   5      554.27      514.36     18.76 o
  -2  10   5      186.64      206.70      9.23 o
  -1  10   5       98.21       86.87     10.40 o
   0  10   5      383.87      326.57     37.76 o
   1  10   5       45.75       51.19     18.30 o
   2  10   5      556.68      537.48     21.12 o
  -6  11   5       99.23       82.82     15.77 o
  -5  11   5      231.46      218.74     20.06 o
  -4  11   5       47.62       54.85     10.20 o
  -3  11   5      212.00      202.74     13.43 o
  -2  11   5       64.96       71.98     10.85 o
  -1  11   5       23.14       19.81     18.83 o
   0  11   5      448.51      436.19     18.95 o
   1  11   5      247.26      294.31     17.22 o
  -4  12   5       79.78       78.22     11.40 o
  -3  12   5      328.59      275.92     15.88 o
  -2  12   5      483.51      517.27     22.88 o
  -1  12   5      255.70      275.35     16.50 o
  -2 -12   6      154.12      145.64     18.24 o
  -1 -12   6      137.34      150.82     12.75 o
   0 -12   6       37.28       42.16     18.41 o
   1 -12   6       41.90       37.07     10.52 o
   2 -12   6       15.02        4.76     15.18 o
   3 -12   6      494.55      502.39     57.23 o
  -3 -11   6        3.70        7.28      6.68 o
  -2 -11   6      200.97      177.34      9.12 o
  -1 -11   6      252.33      243.00     10.80 o
   0 -11   6       79.32       76.70     10.05 o
   1 -11   6      154.76      151.84     11.58 o
   2 -11   6       90.18      108.89     10.91 o
   3 -11   6      324.35      332.53     22.41 o
   4 -11   6        6.57       -6.71     13.53 o
  -5 -10   6       41.68       48.70     14.47 o
  -4 -10   6      332.04      324.06     12.03 o
  -3 -10   6      310.31      328.30     12.06 o
  -2 -10   6      100.82       97.03      6.92 o
  -1 -10   6       62.89       61.72      7.26 o
   0 -10   6       46.30       52.16      9.25 o
   1 -10   6      462.32      431.84     16.78 o
   2 -10   6      280.85      291.42     10.76 o
   3 -10   6      220.31      196.09      8.81 o
   4 -10   6        4.19        6.49     14.18 o
   5 -10   6      385.69      368.51     18.77 o
  -5  -9   6      147.84      136.13      7.12 o
  -4  -9   6      903.08      955.57     17.38 o
  -3  -9   6      187.76      177.16      9.16 o
  -2  -9   6      808.06      770.83     14.72 o
  -1  -9   6      438.61      443.14      8.96 o
   0  -9   6      661.14      677.00     25.81 o
   1  -9   6       35.76       43.53      3.83 o
   2  -9   6     1089.57     1089.57     18.99 o
   3  -9   6      404.51      413.61      9.92 o
   4  -9   6      270.38      265.23      8.24 o
   5  -9   6      638.81      684.65     18.78 o
   6  -9   6       77.51       82.97      6.61 o
  -6  -8   6      268.59      297.38     24.59 o
  -5  -8   6       13.49       15.62      4.82 o
  -4  -8   6       76.50       79.86      5.38 o
  -3  -8   6       29.96       38.70      4.41 o
  -2  -8   6       43.06       40.28      3.18 o
  -1  -8   6       80.00       82.75      3.63 o
   0  -8   6     1629.70     1616.14     20.83 o
   1  -8   6     1772.13     1813.85     23.09 o
   2  -8   6      631.44      652.58     11.07 o
   3  -8   6     1797.40     1791.01     24.97 o
   4  -8   6      286.31      300.14      7.35 o
   5  -8   6      568.42      565.37     11.28 o
   6  -8   6      120.24      130.08      6.81 o
  -7  -7   6       12.37        6.38      7.16 o
  -6  -7   6      233.86      239.13      8.68 o
  -5  -7   6       32.80       31.83      4.24 o
  -4  -7   6      811.08      830.89     11.89 o
  -3  -7   6     1744.83     1749.36     21.90 o
  -2  -7   6     4546.92     4639.06     47.09 o
  -1  -7   6     2207.26     2212.91     25.06 o
   0  -7   6       63.17       69.96      2.92 o
   1  -7   6     2025.08     2021.92     25.23 o
   2  -7   6       26.93       31.11      3.26 o
   3  -7   6     2026.14     2010.73     27.41 o
   4  -7   6       37.56       49.63      3.24 o
   5  -7   6      334.54      338.52      7.72 o
   6  -7   6       42.68       46.93      4.24 o
  -7  -6   6        2.92        3.90      5.28 o
  -6  -6   6      767.51      784.80     12.87 o
  -5  -6   6        6.70        6.89      2.83 o
  -4  -6   6      962.32      965.83     12.26 o
  -3  -6   6     1401.38     1419.63     20.25 o
  -2  -6   6       22.48       21.69      2.06 o
  -1  -6   6     1743.09     1745.48     19.89 o
   0  -6   6       50.30       62.68      2.45 o
   1  -6   6     3027.22     2957.05     35.87 o
   2  -6   6       83.30       88.17      3.60 o
   3  -6   6     1221.25     1195.75     18.51 o
   4  -6   6       80.34       94.42      3.44 o
   5  -6   6      477.16      499.05      8.64 o
   6  -6   6      175.28      174.07      5.43 o
   7  -6   6      558.93      532.52     12.20 o
  -8  -5   6      695.78      686.84     13.56 o
  -7  -5   6       49.50       51.20      4.30 o
  -6  -5   6     1039.30     1057.44     14.56 o
  -5  -5   6      619.63      651.05     10.16 o
  -4  -5   6     1209.60     1200.65     14.46 o
  -3  -5   6     2645.83     2715.57     28.44 o
  -2  -5   6      228.71      240.49      3.84 o
  -1  -5   6     1238.28     1232.14     13.51 o
   0  -5   6      142.57      146.42      2.78 o
   1  -5   6     1533.99     1488.47     18.73 o
   2  -5   6      337.74      334.50      5.52 o
   3  -5   6     1240.97     1230.28     15.65 o
   4  -5   6      147.28      155.75      3.91 o
   5  -5   6      612.08      618.60      9.80 o
   6  -5   6        8.77        7.28      3.67 o
   7  -5   6       36.39       50.04      4.77 o
  -8  -4   6      292.23      307.60      9.16 o
  -7  -4   6      129.92      135.79      5.01 o
  -6  -4   6      357.65      363.17      6.66 o
  -5  -4   6      864.58      903.21     12.88 o
  -4  -4   6     1569.35     1543.67     17.94 o
  -3  -4   6     1298.06     1268.32     15.07 o
  -2  -4   6      106.11      112.63      2.84 o
  -1  -4   6      283.35      277.64      4.93 o
   0  -4   6      119.34      129.74      3.18 o
   1  -4   6     1930.36     1871.85     22.99 o
   2  -4   6     1898.91     1981.55     22.09 o
   3  -4   6      706.09      718.17      9.07 o
   4  -4   6       75.78       94.94      3.45 o
   5  -4   6      397.44      415.07      7.45 o
   6  -4   6      445.78      465.14      8.99 o
   7  -4   6      257.99      245.46     12.21 o
  -8  -3   6      507.32      520.80      9.57 o
  -7  -3   6      516.29      491.65      8.85 o
  -6  -3   6     1908.18     1910.94     22.04 o
  -5  -3   6     1820.60     1808.41     20.78 o
  -4  -3   6     1064.40     1031.37     12.41 o
  -3  -3   6      936.80      992.69     11.09 o
  -2  -3   6       12.36        4.72      1.23 o
  -1  -3   6     5583.27     5709.13     62.39 o
   0  -3   6        6.78        8.90      1.74 o
   1  -3   6      388.81      305.70      5.71 o
   2  -3   6      141.97      158.14      3.87 o
   3  -3   6      130.99      105.28      3.44 o
   4  -3   6        6.23        9.55      2.17 o
   5  -3   6      251.79      251.68      7.45 o
   6  -3   6       64.02       68.27      3.86 o
   7  -3   6       86.19       97.70      4.99 o
  -9  -2   6      226.93      228.83      6.55 o
  -8  -2   6      293.65      303.80      6.92 o
  -7  -2   6      392.94      388.75      7.96 o
  -6  -2   6     1424.86     1420.04     16.72 o
  -5  -2   6     2286.15     2318.86     26.02 o
  -4  -2   6      163.98      140.23      3.53 o
  -3  -2   6      265.03      238.19      3.64 o
  -2  -2   6       64.48       73.22      1.90 o
  -1  -2   6       36.09       58.35      1.64 o
   0  -2   6       10.50       15.48      1.57 o
   1  -2   6      263.44      247.01      4.79 o
   2  -2   6       87.16       95.47      3.63 o
   3  -2   6     1056.24     1015.35     15.82 o
   4  -2   6      149.75      172.19      4.11 o
   5  -2   6      308.63      311.85      6.82 o
   6  -2   6      693.90      714.95     19.73 o
   7  -2   6       21.02       20.01      4.05 o
  -9  -1   6      308.56      298.99      9.25 o
  -8  -1   6      978.14      986.27     13.65 o
  -7  -1   6      207.59      213.77      5.93 o
  -6  -1   6       26.23       29.36      2.46 o
  -5  -1   6      595.17      546.50      7.84 o
  -4  -1   6        9.26       23.38      5.30 o
  -3  -1   6      986.82      942.55     11.03 o
  -2  -1   6       68.51       86.42      2.63 o
  -1  -1   6     2049.90     2043.09     22.65 o
   0  -1   6      999.63      939.62     10.24 o
   1  -1   6     2909.65     2910.63     36.96 o
   2  -1   6       18.83       17.18      2.02 o
   3  -1   6       46.48       36.30      2.45 o
   4  -1   6      563.46      599.10      9.29 o
   5  -1   6      443.62      426.32      8.31 o
   6  -1   6      288.95      303.47      9.33 o
   7  -1   6      110.13      110.20      5.18 o
  -9   0   6      151.56      159.90      5.57 o
  -8   0   6       48.08       58.33      3.61 o
  -7   0   6      147.74      149.56      4.17 o
  -6   0   6       46.12       46.59      2.44 o
  -5   0   6      446.62      428.95      6.17 o
  -4   0   6       80.41       85.83      3.04 o
  -3   0   6     2402.14     2295.31     23.85 o
  -2   0   6        1.40        0.78      1.44 o
  -1   0   6     5508.12     5540.71     63.79 o
   0   0   6        3.82        1.41      1.91 o
   1   0   6     7347.10     7606.80     94.81 o
   2   0   6      227.70      216.12      4.52 o
   3   0   6      449.60      442.97      7.28 o
   4   0   6      325.98      337.60      5.85 o
   5   0   6      523.25      553.76     13.35 o
   6   0   6      484.79      488.76     14.30 o
   7   0   6        7.38        5.84      4.12 o
  -9   1   6        8.14        9.49      3.43 o
  -8   1   6      324.28      317.45      7.03 o
  -7   1   6      148.15      153.25      4.57 o
  -6   1   6      111.86      103.97      3.44 o
  -5   1   6     1748.50     1693.91     22.68 o
  -4   1   6       34.08       35.03      2.39 o
  -3   1   6     4032.43     3950.97     45.86 o
  -2   1   6       13.68       15.42      1.53 o
  -1   1   6     2054.10     2104.58     27.07 o
   0   1   6       51.62       42.41      2.23 o
   1   1   6      253.54      242.98      5.59 o
   2   1   6      987.26     1059.09     13.40 o
   3   1   6      251.46      238.42      5.14 o
   4   1   6      370.87      379.18      6.89 o
   5   1   6       78.82       72.66      3.98 o
   6   1   6      190.09      192.19      6.79 o
   7   1   6        0.76        0.53      4.34 o
  -9   2   6       74.65       81.50      4.92 o
  -8   2   6       38.96       37.08      4.00 o
  -7   2   6      221.64      220.12      5.83 o
  -6   2   6      297.26      279.96      5.68 o
  -5   2   6     1140.79     1094.56     15.33 o
  -4   2   6       27.76       27.64      1.73 o
  -3   2   6     1971.25     1858.08     22.24 o
  -2   2   6      127.43      110.06      5.75 o
  -1   2   6     4184.27     4200.87     52.92 o
   0   2   6     4670.48     4984.08     62.32 o
   1   2   6     1156.03     1215.01     18.67 o
   2   2   6      502.66      498.49      7.39 o
   3   2   6      155.60      157.74      5.16 o
   4   2   6      673.24      659.50     11.02 o
   5   2   6      117.61      122.52      6.64 o
   6   2   6      672.88      677.32     14.30 o
  -9   3   6      175.91      182.47      6.04 o
  -8   3   6      212.57      192.04      5.87 o
  -7   3   6     2127.12     2145.36     31.58 o
  -6   3   6      730.29      709.06     12.09 o
  -5   3   6     1176.42     1139.73     20.19 o
  -4   3   6      212.79      231.92      4.11 o
  -3   3   6      739.69      665.45      9.05 o
  -2   3   6       74.77       70.35      2.51 o
  -1   3   6      673.56      548.23      8.47 o
   0   3   6      338.97      312.94      5.74 o
   1   3   6      103.18      120.50      4.50 o
   2   3   6     1663.18     1601.24     24.17 o
   3   3   6      868.94      889.53     13.06 o
   4   3   6      403.93      416.57     10.06 o
   5   3   6       18.09       19.13      3.91 o
   6   3   6      305.32      306.76     10.69 o
  -9   4   6      163.39      165.78     12.12 o
  -8   4   6       62.47       48.77      4.86 o
  -7   4   6      597.65      611.77     12.56 o
  -6   4   6       43.65       46.45      3.61 o
  -5   4   6      690.43      648.49     13.64 o
  -4   4   6      471.81      508.35      7.41 o
  -3   4   6      670.16      606.51      7.90 o
  -2   4   6        2.73        3.60      2.03 o
  -1   4   6     1985.18     1952.80     37.67 o
   0   4   6     2193.04     2148.12     28.07 o
   1   4   6      572.59      587.60     10.76 o
   2   4   6      709.08      702.49     12.31 o
   3   4   6      800.94      799.52     13.02 o
   4   4   6      565.64      572.21     10.90 o
   5   4   6       15.92       17.38      4.75 o
   6   4   6      318.18      323.10      9.63 o
  -9   5   6      519.51      541.66     16.79 o
  -8   5   6      558.79      543.16     13.92 o
  -7   5   6      751.26      714.83     18.26 o
  -6   5   6       35.69       36.46      4.35 o
  -5   5   6      182.10      188.78      8.30 o
  -4   5   6       63.94       85.86      3.31 o
  -3   5   6      584.19      563.58      8.27 o
  -2   5   6     1318.45     1311.47     18.08 o
  -1   5   6      446.24      427.38      8.59 o
   0   5   6      445.90      434.27      7.71 o
   1   5   6      370.06      386.46      8.47 o
   2   5   6      185.58      168.49      6.76 o
   3   5   6      179.21      181.95      6.16 o
   4   5   6      552.86      573.26     11.38 o
   5   5   6        4.16        3.16      5.04 o
  -9   6   6       41.65       52.51      5.62 o
  -8   6   6       85.33       84.32      5.80 o
  -7   6   6      214.76      226.67      8.22 o
  -6   6   6       71.59       71.85      5.03 o
  -5   6   6     1037.54     1065.05     17.63 o
  -4   6   6        0.78        2.64      2.16 o
  -3   6   6      965.47      986.89     13.16 o
  -2   6   6     1007.56      980.39     14.57 o
  -1   6   6     2186.12     2217.86     29.33 o
   0   6   6      548.66      565.15      9.55 o
   1   6   6      538.85      559.47     11.08 o
   2   6   6     1173.92     1151.67     18.98 o
   3   6   6      952.84      928.78     14.45 o
   4   6   6      289.38      302.96     12.43 o
   5   6   6       23.25       22.78      7.23 o
  -8   7   6       13.04       10.73      5.26 o
  -7   7   6      577.52      597.31     13.61 o
  -6   7   6       94.66       97.02      5.25 o
  -5   7   6      911.18      932.34     19.67 o
  -4   7   6      122.61      136.07      5.53 o
  -3   7   6     1189.07     1212.06     20.28 o
  -2   7   6      341.28      339.23      7.29 o
  -1   7   6      916.84      940.91     14.34 o
   0   7   6       13.47       19.64      3.94 o
   1   7   6      389.07      389.79     11.62 o
   2   7   6       12.68        3.11      5.13 o
   3   7   6       15.49       15.42      5.46 o
   4   7   6      441.54      438.85     15.67 o
  -8   8   6       43.09       38.00      7.75 o
  -7   8   6      161.44      172.00      9.85 o
  -6   8   6        0.26        0.00      5.31 o
  -5   8   6      414.66      423.95     12.11 o
  -4   8   6        5.20        6.62      5.32 o
  -3   8   6     1124.77     1129.33     19.53 o
  -2   8   6       12.80       10.45      5.05 o
  -1   8   6      863.27      847.25     19.12 o
   0   8   6     1036.40     1044.41     21.54 o
   1   8   6      154.03      152.64     11.38 o
   2   8   6      520.79      529.90     17.79 o
   3   8   6       33.52       29.32      6.52 o
   4   8   6      544.61      532.03     18.05 o
  -7   9   6      673.60      670.62     19.90 o
  -6   9   6        0.30        2.22      6.03 o
  -5   9   6      657.90      687.06     16.80 o
  -4   9   6      197.71      203.20      9.28 o
  -3   9   6      839.66      841.00     26.26 o
  -2   9   6      251.59      232.61      9.60 o
  -1   9   6       24.61       24.70      8.40 o
   0   9   6      156.73      157.26     11.90 o
   1   9   6      117.04      104.69     10.60 o
   2   9   6      427.86      429.74     18.29 o
   3   9   6       42.21       39.88     15.88 o
  -6  10   6       23.72       26.71     14.12 o
  -5  10   6      127.30      121.05     11.59 o
  -4  10   6       52.69       37.75      9.56 o
  -3  10   6      512.51      501.79     18.97 o
  -2  10   6       88.63       88.64     10.68 o
  -1  10   6      212.43      200.09     13.27 o
   0  10   6      534.08      546.38     30.77 o
   1  10   6      312.51      337.43     44.93 o
   2  10   6      501.81      492.95     52.88 o
  -5  11   6      233.90      239.04     14.64 o
  -4  11   6       16.07       19.23      9.94 o
  -3  11   6      114.94      110.13     12.10 o
  -2  11   6      356.37      359.26     42.46 o
  -1  11   6       85.88       89.27     11.87 o
   0  11   6      147.46      154.00     13.60 o
  -1 -12   7     1022.09      997.98     30.06 o
   0 -12   7        9.58        2.67      9.81 o
   1 -12   7      170.16      196.02     21.24 o
  -3 -11   7      121.65      110.68     12.18 o
  -2 -11   7      469.97      485.69     19.50 o
  -1 -11   7      198.49      159.71     12.59 o
   0 -11   7      301.16      302.17     16.51 o
   1 -11   7      739.20      721.23     31.18 o
   2 -11   7       46.72       29.86      9.86 o
   3 -11   7      291.99      292.70     28.24 o
  -4 -10   7      445.94      491.98     19.76 o
  -3 -10   7      228.20      224.02      9.81 o
  -2 -10   7       91.48      100.12      9.46 o
  -1 -10   7      269.66      266.29     11.19 o
   0 -10   7      148.36      156.32     13.89 o
   1 -10   7      371.84      357.00     16.38 o
   2 -10   7        0.31       14.97      8.34 o
   3 -10   7      370.59      402.12     12.85 o
   4 -10   7      205.42      205.76     20.06 o
  -5  -9   7      125.44      117.66      8.11 o
  -4  -9   7      400.11      424.98     12.79 o
  -3  -9   7      285.38      293.56      9.37 o
  -2  -9   7      579.23      602.84     14.50 o
  -1  -9   7     1917.86     1901.91     30.37 o
   0  -9   7      404.90      422.09     12.64 o
   1  -9   7      686.68      694.03     20.48 o
   2  -9   7       73.83       79.68      7.00 o
   3  -9   7      460.43      480.92     11.15 o
   4  -9   7       61.47       72.86      6.64 o
   5  -9   7      119.89      136.10     10.10 o
  -6  -8   7      663.66      676.04     20.04 o
  -5  -8   7      547.25      578.81     12.46 o
  -4  -8   7      218.78      223.24     10.36 o
  -3  -8   7      749.82      779.63     12.85 o
  -2  -8   7        4.01        8.19      3.27 o
  -1  -8   7      326.69      340.29      7.44 o
   0  -8   7     1207.87     1221.16     18.97 o
   1  -8   7      286.62      296.89     11.68 o
   2  -8   7      133.55      127.84      7.13 o
   3  -8   7      366.48      403.04      9.72 o
   4  -8   7       17.07       21.91      4.42 o
   5  -8   7      132.78      130.59      7.10 o
  -7  -7   7      297.67      310.23     12.18 o
  -6  -7   7      205.85      200.80      9.34 o
  -5  -7   7      107.35      114.86      6.35 o
  -4  -7   7      124.93      134.65      5.79 o
  -3  -7   7      982.97     1011.92     13.98 o
  -2  -7   7       84.87       92.59      3.68 o
  -1  -7   7      437.37      466.20      8.95 o
   0  -7   7      463.06      458.81      6.40 o
   1  -7   7     1096.98     1130.86     15.28 o
   2  -7   7      110.75      104.41      5.94 o
   3  -7   7     1423.51     1403.27     17.97 o
   4  -7   7      307.68      310.43      6.88 o
   5  -7   7      195.11      195.95      6.68 o
   6  -7   7      358.15      350.98     18.04 o
  -7  -6   7      367.33      367.74     19.38 o
  -6  -6   7      139.56      135.52      7.59 o
  -5  -6   7       24.77       25.50      3.48 o
  -4  -6   7       14.77       14.25      3.16 o
  -3  -6   7      612.41      637.03      9.96 o
  -2  -6   7       45.01       45.09      2.42 o
  -1  -6   7     1581.72     1632.40     18.83 o
   0  -6   7       47.12       52.10      2.07 o
   1  -6   7      797.80      791.45     11.22 o
   2  -6   7      486.62      505.00      7.15 o
   3  -6   7      831.51      837.31     11.94 o
   4  -6   7      226.13      230.08      5.16 o
   5  -6   7      145.35      156.76      5.93 o
   6  -6   7      161.89      170.76      8.54 o
  -8  -5   7       21.01       31.33      6.80 o
  -7  -5   7       16.77       17.59      6.67 o
  -6  -5   7       77.98       75.26      4.02 o
  -5  -5   7      340.16      344.79      6.82 o
  -4  -5   7      284.36      285.28      5.28 o
  -3  -5   7     1410.46     1362.34     17.67 o
  -2  -5   7       31.98       31.52      2.20 o
  -1  -5   7      888.43      913.56     19.71 o
   0  -5   7      353.78      324.85      5.92 o
   1  -5   7     3104.50     3134.16     37.84 o
   2  -5   7       57.61       60.71      2.24 o
   3  -5   7      735.42      718.86      9.16 o
   4  -5   7      673.17      663.27     10.41 o
   5  -5   7      331.70      324.72      8.12 o
   6  -5   7      222.64      243.95     11.79 o
  -8  -4   7      164.44      169.71      7.59 o
  -7  -4   7      153.44      157.91      5.60 o
  -6  -4   7      115.93      127.55      4.58 o
  -5  -4   7      706.86      688.51      9.37 o
  -4  -4   7      639.64      639.93      8.00 o
  -3  -4   7     1206.65     1173.37     14.20 o
  -2  -4   7       61.33       64.92      3.82 o
  -1  -4   7      509.50      499.78      9.71 o
   0  -4   7        6.50        7.03      2.13 o
   1  -4   7      203.05      216.17      5.21 o
   2  -4   7     1597.55     1576.17     21.61 o
   3  -4   7      587.69      591.43      8.84 o
   4  -4   7      548.58      559.95      9.21 o
   5  -4   7      177.36      180.53      7.54 o
   6  -4   7      338.54      335.88     17.08 o
   7  -4   7       82.87       80.01      5.41 o
  -8  -3   7      151.54      150.55      5.63 o
  -7  -3   7      251.00      267.41      6.65 o
  -6  -3   7      587.77      576.01      9.13 o
  -5  -3   7      741.92      726.03      9.62 o
  -4  -3   7      277.66      296.57      4.67 o
  -3  -3   7       30.32       29.77      1.81 o
  -2  -3   7      115.13      116.62      2.59 o
  -1  -3   7     1247.36     1309.94     17.88 o
   0  -3   7       50.41       45.00      2.41 o
   1  -3   7     1513.39     1626.74     22.11 o
   2  -3   7     1311.51     1331.65     17.03 o
   3  -3   7      693.82      676.16     14.66 o
   4  -3   7      781.58      744.08     12.66 o
   5  -3   7       38.14       20.48      4.49 o
   6  -3   7      288.58      302.03     14.46 o
   7  -3   7       24.93       28.80      4.76 o
  -9  -2   7      175.42      201.76     10.54 o
  -8  -2   7      282.41      297.76      7.28 o
  -7  -2   7      497.09      506.45     12.94 o
  -6  -2   7      419.15      449.32      7.05 o
  -5  -2   7     1330.77     1315.03     16.63 o
  -4  -2   7      419.86      449.67      6.29 o
  -3  -2   7     3029.20     2992.71     30.50 o
  -2  -2   7       78.85       71.91      2.10 o
  -1  -2   7      105.99      112.77      2.49 o
   0  -2   7      842.62      911.42     11.10 o
   1  -2   7     1418.32     1424.91     18.78 o
   2  -2   7      198.82      202.56      5.65 o
   3  -2   7      200.64      207.37      7.73 o
   4  -2   7      310.21      295.79      6.87 o
   5  -2   7      386.31      395.46      9.52 o
   6  -2   7      220.69      206.39      7.31 o
   7  -2   7       63.42       65.00      5.12 o
  -9  -1   7      383.38      395.90      8.44 o
  -8  -1   7      709.82      723.16     11.01 o
  -7  -1   7      250.37      260.13      5.76 o
  -6  -1   7      215.13      237.86      5.16 o
  -5  -1   7     1511.21     1521.76     18.88 o
  -4  -1   7       44.50       48.22      2.08 o
  -3  -1   7     1538.05     1528.67     17.40 o
  -2  -1   7      213.17      217.13      3.78 o
  -1  -1   7     1159.60     1161.47     13.68 o
   0  -1   7        7.68        8.15      1.94 o
   1  -1   7     1571.61     1631.87     21.49 o
   2  -1   7       52.88       44.03      2.61 o
   3  -1   7       89.28       92.34      3.35 o
   4  -1   7      476.15      477.90      9.11 o
   5  -1   7      126.05      123.82      5.52 o
   6  -1   7      538.89      542.96     14.10 o
  -9   0   7      194.30      190.20      6.39 o
  -8   0   7      120.38      123.37      5.71 o
  -7   0   7     1156.38     1185.07     16.80 o
  -6   0   7        2.02       -1.57      2.33 o
  -5   0   7     1062.92     1053.47     13.90 o
  -4   0   7      704.76      681.91      8.79 o
  -3   0   7     2401.50     2340.00     26.00 o
  -2   0   7      367.20      378.67      5.46 o
  -1   0   7      995.22      916.07     17.68 o
   0   0   7      304.74      311.09      5.77 o
   1   0   7     4864.13     4959.76     57.62 o
   2   0   7      676.88      678.16     10.16 o
   3   0   7      105.35      126.28      4.12 o
   4   0   7       97.10       93.08      3.66 o
   5   0   7      111.86      119.21      5.45 o
   6   0   7      376.17      370.30      9.88 o
  -9   1   7      502.39      511.11     10.07 o
  -8   1   7       12.64        6.50      3.50 o
  -7   1   7      363.45      370.65      7.23 o
  -6   1   7        7.96        9.35      2.71 o
  -5   1   7     2294.38     2315.19     30.73 o
  -4   1   7      723.81      723.04     10.82 o
  -3   1   7     2033.40     1992.89     23.94 o
  -2   1   7      184.19      188.33      3.83 o
  -1   1   7     3179.90     3132.38     36.11 o
   0   1   7       40.17       34.57      3.62 o
   1   1   7      283.76      258.59      5.30 o
   2   1   7      113.16      110.20      3.36 o
   3   1   7      286.48      286.77      6.09 o
   4   1   7      724.35      712.88     12.21 o
   5   1   7       96.95       93.61      4.62 o
   6   1   7      516.52      505.52     26.60 o
  -9   2   7      206.42      203.74      6.62 o
  -8   2   7       46.12       58.20      5.86 o
  -7   2   7      356.34      345.40      7.70 o
  -6   2   7        5.98       10.90      2.84 o
  -5   2   7     1266.58     1255.89     19.58 o
  -4   2   7      336.60      355.64      5.71 o
  -3   2   7     1510.24     1522.90     18.70 o
  -2   2   7       60.57       75.11      2.45 o
  -1   2   7     1823.77     1766.14     21.12 o
   0   2   7      600.36      633.19      9.70 o
   1   2   7      521.03      552.67     10.10 o
   2   2   7     1280.32     1307.84     16.63 o
   3   2   7      496.26      512.00      8.74 o
   4   2   7      321.25      315.78      7.57 o
   5   2   7       38.74       46.85      4.32 o
   6   2   7      539.77      540.51     12.44 o
  -9   3   7      109.58      113.25      5.15 o
  -8   3   7       33.15       24.61      5.16 o
  -7   3   7     1636.39     1663.56     35.00 o
  -6   3   7      583.77      584.08     10.81 o
  -5   3   7      487.97      483.75      9.41 o
  -4   3   7      142.36      143.03      3.64 o
  -3   3   7      315.17      344.37      5.92 o
  -2   3   7        6.86        8.11      2.12 o
  -1   3   7      349.63      366.09      7.10 o
   0   3   7     1256.59     1230.35     16.97 o
   1   3   7       30.35       38.15      5.68 o
   2   3   7     1271.93     1297.66     20.43 o
   3   3   7      188.11      190.75      5.62 o
   4   3   7      639.93      609.24     11.39 o
   5   3   7       68.97       62.54      4.74 o
   6   3   7      416.52      418.30     17.67 o
  -9   4   7      177.51      183.23      7.75 o
  -8   4   7      778.38      777.03     19.16 o
  -7   4   7      121.24      108.60      5.68 o
  -6   4   7       55.53       51.31      4.07 o
  -5   4   7     1659.58     1695.30     25.85 o
  -4   4   7       14.66       17.13      2.16 o
  -3   4   7      663.12      690.23      9.68 o
  -2   4   7     1206.30     1225.35     15.44 o
  -1   4   7      312.60      306.34      6.29 o
   0   4   7     1081.73     1070.83     15.22 o
   1   4   7      180.29      196.93     10.50 o
   2   4   7     1758.85     1765.63     27.04 o
   3   4   7      196.37      194.94      5.97 o
   4   4   7      761.32      761.71     14.52 o
   5   4   7      397.17      397.68     10.83 o
  -9   5   7      527.38      532.61     12.49 o
  -8   5   7       10.50       18.16      6.28 o
  -7   5   7     1480.74     1496.07     26.68 o
  -6   5   7       24.75       21.97      3.91 o
  -5   5   7     1069.29     1088.23     18.00 o
  -4   5   7        4.20        2.60      2.23 o
  -3   5   7      337.27      342.73      6.34 o
  -2   5   7      423.63      414.70      9.54 o
  -1   5   7      484.53      497.16      8.73 o
   0   5   7      997.42     1019.15     14.83 o
   1   5   7      299.27      298.08      7.82 o
   2   5   7       22.48       23.15      3.93 o
   3   5   7       12.57       11.91      3.75 o
   4   5   7       86.03       77.37      6.04 o
   5   5   7       35.75       34.54      7.32 o
  -8   6   7       36.91       41.67      5.47 o
  -7   6   7      571.35      559.86     15.01 o
  -6   6   7        8.16        1.55      3.92 o
  -5   6   7     1094.91     1123.41     18.69 o
  -4   6   7       72.30       84.40      3.42 o
  -3   6   7      394.70      414.53     10.76 o
  -2   6   7      409.45      423.73      8.16 o
  -1   6   7      748.97      765.06     12.08 o
   0   6   7      114.28      119.87      5.22 o
   1   6   7       18.78       16.78      4.21 o
   2   6   7      886.32      907.34     23.77 o
   3   6   7       62.99       64.78      5.46 o
   4   6   7      374.50      361.76     14.13 o
  -8   7   7        0.03        2.78      6.86 o
  -7   7   7      346.69      338.17     13.14 o
  -6   7   7      433.95      428.98     12.24 o
  -5   7   7     1231.31     1233.48     24.38 o
  -4   7   7      180.76      204.24      9.34 o
  -3   7   7      798.07      799.69     14.92 o
  -2   7   7      550.83      583.15     11.99 o
  -1   7   7      493.19      486.44     12.58 o
   0   7   7      913.65      944.00     20.00 o
   1   7   7       28.93       24.02      5.54 o
   2   7   7       28.42       23.25      5.73 o
   3   7   7        3.88        0.16      7.10 o
   4   7   7      277.89      255.32     12.92 o
  -7   8   7      996.09      978.89     25.11 o
  -6   8   7        6.94        3.87      5.59 o
  -5   8   7      245.12      274.40     10.52 o
  -4   8   7      612.00      613.47     15.28 o
  -3   8   7      850.10      852.77     19.05 o
  -2   8   7      129.88      138.84      7.81 o
  -1   8   7      128.82      113.25     10.02 o
   0   8   7      478.43      469.91     22.59 o
   1   8   7      105.48      106.54     10.64 o
   2   8   7      266.56      264.13     19.30 o
   3   8   7        0.03       -0.48     12.53 o
  -7   9   7      276.39      277.73     13.88 o
  -6   9   7      323.09      332.28     15.99 o
  -5   9   7       96.42      115.80     10.91 o
  -4   9   7      124.99      136.93     11.48 o
  -3   9   7      550.26      583.56     15.21 o
  -2   9   7      358.02      361.27     12.01 o
  -1   9   7        5.98       20.01      8.90 o
   0   9   7      249.53      241.19     18.06 o
   1   9   7        1.20        0.75     10.00 o
   2   9   7      194.95      200.73     13.95 o
  -6  10   7       43.02       54.35     14.82 o
  -5  10   7      149.67      151.50     12.50 o
  -4  10   7      248.80      282.92     16.04 o
  -3  10   7      122.69      117.61     11.43 o
  -2  10   7      524.09      483.54     19.43 o
  -1  10   7        3.09        6.98      9.73 o
   0  10   7      366.26      379.69     18.63 o
   1  10   7       36.35       44.44     21.30 o
  -4  11   7       90.52       95.01     12.29 o
  -3  11   7       13.76       26.31     10.63 o
  -2  11   7      426.56      431.97     20.71 o
  -1  11   7       69.74       95.39     12.49 o
  -2 -11   8       42.56       33.83     10.61 o
  -1 -11   8      494.29      494.74     20.42 o
   0 -11   8        1.99        0.26      9.33 o
   1 -11   8      728.00      713.90     24.25 o
   2 -11   8        4.51        0.08      9.17 o
  -4 -10   8      141.44      116.97     11.77 o
  -3 -10   8      226.47      259.99     15.06 o
  -2 -10   8       54.21       67.30     10.39 o
  -1 -10   8      292.10      317.75     16.45 o
   0 -10   8       79.18       76.98     10.10 o
   1 -10   8       85.17       77.98     10.38 o
   2 -10   8      546.85      555.26     20.16 o
   3 -10   8      367.30      384.28     17.96 o
  -5  -9   8      197.76      198.91     13.22 o
  -4  -9   8       78.64       62.93     10.12 o
  -3  -9   8      238.53      235.23     21.83 o
  -2  -9   8        5.74        3.40      8.40 o
  -1  -9   8      632.75      669.14     16.66 o
   0  -9   8      110.30      113.51      8.73 o
   1  -9   8      302.09      308.02     15.06 o
   2  -9   8        4.48       -1.29      5.73 o
   3  -9   8      232.62      235.47     10.05 o
   4  -9   8      225.08      223.36     14.94 o
  -6  -8   8      244.09      218.69     19.65 o
  -5  -8   8      314.26      303.48     15.76 o
  -4  -8   8        2.50        0.51      5.20 o
  -3  -8   8      264.66      276.10      8.07 o
  -2  -8   8      357.44      340.55      7.72 o
  -1  -8   8      317.49      329.29      7.56 o
   0  -8   8      490.63      506.09     11.19 o
   1  -8   8      714.44      727.04     14.17 o
   2  -8   8      467.39      474.63     11.46 o
   3  -8   8      491.38      505.38     16.56 o
   4  -8   8      281.35      294.76      9.95 o
   5  -8   8       19.17       23.50      5.65 o
  -6  -7   8      254.82      254.81     10.81 o
  -5  -7   8      230.39      225.26      8.37 o
  -4  -7   8      310.29      321.17     12.20 o
  -3  -7   8     2200.74     2186.10     30.81 o
  -2  -7   8      142.78      141.99      4.49 o
  -1  -7   8     1617.79     1634.91     25.81 o
   0  -7   8      134.44      122.53      4.76 o
   1  -7   8      403.10      394.93      9.64 o
   2  -7   8       15.30        9.90      3.97 o
   3  -7   8      489.73      482.49     10.88 o
   4  -7   8        9.24       12.92      4.20 o
   5  -7   8       60.89       58.11      5.82 o
  -7  -6   8      592.96      583.58     15.52 o
  -6  -6   8       59.85       65.14      7.79 o
  -5  -6   8      685.90      665.84     13.70 o
  -4  -6   8       46.82       36.77      3.28 o
  -3  -6   8      836.54      809.16     11.95 o
  -2  -6   8        0.15        1.78      2.46 o
  -1  -6   8     1316.39     1286.32     15.62 o
   0  -6   8        2.58        3.00      2.81 o
   1  -6   8      805.43      795.33     12.63 o
   2  -6   8       40.59       43.59      3.64 o
   3  -6   8      148.55      156.06      5.39 o
   4  -6   8      649.01      645.28     12.08 o
   5  -6   8       29.18       35.57      4.40 o
   6  -6   8      231.32      232.21      8.63 o
  -7  -5   8      359.95      353.00     11.99 o
  -6  -5   8       26.76       19.62      5.05 o
  -5  -5   8      911.45      877.96     15.66 o
  -4  -5   8      108.37      120.69      4.14 o
  -3  -5   8     1025.02     1011.54     12.79 o
  -2  -5   8      412.56      399.70      5.99 o
  -1  -5   8     2001.62     1963.47     22.53 o
   0  -5   8       16.55       19.30      2.72 o
   1  -5   8      908.09      888.25     13.65 o
   2  -5   8      416.25      412.96     12.76 o
   3  -5   8      718.97      730.56     12.15 o
   4  -5   8      211.25      212.19      6.53 o
   5  -5   8       35.29       32.45      4.12 o
   6  -5   8      211.32      208.93      8.21 o
  -8  -4   8       34.02       46.73     11.20 o
  -7  -4   8      288.98      293.53      8.63 o
  -6  -4   8       50.16       56.50      3.56 o
  -5  -4   8      591.95      606.80      8.78 o
  -4  -4   8        8.44       12.14      2.20 o
  -3  -4   8     1586.53     1556.76     18.19 o
  -2  -4   8        3.00        4.46      1.99 o
  -1  -4   8     3291.08     3276.05     35.57 o
   0  -4   8       32.63       29.31      2.66 o
   1  -4   8      218.45      209.53      5.43 o
   2  -4   8      354.32      357.07      9.09 o
   3  -4   8      577.71      595.09     10.00 o
   4  -4   8     1028.18      999.87     22.16 o
   5  -4   8       45.32       45.68      4.98 o
   6  -4   8      251.03      246.16     13.13 o
  -8  -3   8      189.39      187.97      7.51 o
  -7  -3   8      503.61      487.03      9.43 o
  -6  -3   8      143.60      145.93      4.39 o
  -5  -3   8      455.08      481.16      8.73 o
  -4  -3   8      202.13      201.72      4.13 o
  -3  -3   8     1167.16     1209.40     13.32 o
  -2  -3   8       70.28       70.09      2.55 o
  -1  -3   8      589.57      546.80      6.98 o
   0  -3   8      729.30      743.34     10.37 o
   1  -3   8      752.09      746.85     11.07 o
   2  -3   8     1241.41     1211.83     17.30 o
   3  -3   8      172.94      179.61      9.02 o
   4  -3   8      596.28      582.92     16.06 o
   5  -3   8       12.11       12.73      4.48 o
   6  -3   8      189.88      173.10      7.08 o
  -8  -2   8      303.92      276.10     11.31 o
  -7  -2   8      161.55      188.98      8.76 o
  -6  -2   8        4.74        3.80      2.76 o
  -5  -2   8      952.41      965.56     12.96 o
  -4  -2   8      262.51      237.51      4.47 o
  -3  -2   8      848.55      824.51     10.14 o
  -2  -2   8      192.19      195.33      3.42 o
  -1  -2   8      316.58      291.53      4.35 o
   0  -2   8      950.63      936.47     11.56 o
   1  -2   8     1818.05     1768.66     24.09 o
   2  -2   8     1318.73     1312.53     20.62 o
   3  -2   8      217.11      232.00      6.86 o
   4  -2   8     1198.05     1156.27     22.15 o
   5  -2   8       61.05       60.88      6.81 o
   6  -2   8       28.62       30.61      6.07 o
  -8  -1   8       27.79       25.58      4.48 o
  -7  -1   8      895.99      854.23     12.19 o
  -6  -1   8      189.37      181.75      4.56 o
  -5  -1   8      408.95      408.34      6.59 o
  -4  -1   8        1.02        1.41      1.88 o
  -3  -1   8     4525.07     4557.53     49.62 o
  -2  -1   8      743.44      750.91      8.90 o
  -1  -1   8      460.26      433.46      6.39 o
   0  -1   8     1538.67     1529.36     17.57 o
   1  -1   8     1130.70     1090.91     15.17 o
   2  -1   8      324.49      319.67      6.35 o
   3  -1   8       78.49       72.45      4.17 o
   4  -1   8       29.37       31.24      4.37 o
   5  -1   8      113.19      123.76      5.90 o
   6  -1   8      315.26      312.56     12.79 o
  -9   0   8      271.08      269.59      9.24 o
  -8   0   8       67.14       64.66      4.49 o
  -7   0   8      487.85      480.50      8.90 o
  -6   0   8       50.40       44.78      3.20 o
  -5   0   8     1837.86     1857.49     25.24 o
  -4   0   8       23.36       27.05      2.57 o
  -3   0   8      581.01      589.95      8.58 o
  -2   0   8      112.02      109.86      3.07 o
  -1   0   8     1004.28      960.83     11.57 o
   0   0   8       14.97       17.70      2.58 o
   1   0   8     1198.92     1175.24     17.17 o
   2   0   8      535.91      541.26      8.86 o
   3   0   8      600.74      646.08     13.46 o
   4   0   8      394.88      394.50      8.52 o
   5   0   8        6.55       15.46      4.70 o
   6   0   8      327.32      330.60     22.86 o
  -9   1   8      552.90      551.56     12.78 o
  -8   1   8       23.97       25.51      4.09 o
  -7   1   8      924.53      920.66     13.97 o
  -6   1   8        0.12        0.58      3.03 o
  -5   1   8     1900.34     1888.99     28.47 o
  -4   1   8      368.80      365.21      6.80 o
  -3   1   8      804.32      791.67     10.73 o
  -2   1   8      268.99      259.80      5.83 o
  -1   1   8      791.02      801.63     11.87 o
   0   1   8      441.86      437.94      7.75 o
   1   1   8      434.92      445.16      7.85 o
   2   1   8      349.54      372.42      6.41 o
   3   1   8       79.76       85.06      3.97 o
   4   1   8      433.51      488.16      9.85 o
   5   1   8       48.21       54.36      4.63 o
   6   1   8      456.29      466.12     16.33 o
  -9   2   8      267.74      279.12      9.22 o
  -8   2   8       10.27        9.43      4.04 o
  -7   2   8      508.61      535.25     12.03 o
  -6   2   8      240.19      233.58      7.10 o
  -5   2   8       23.31       22.53      3.64 o
  -4   2   8      965.39      974.18     14.23 o
  -3   2   8     1716.91     1792.47     21.99 o
  -2   2   8      111.55      106.25      4.90 o
  -1   2   8     2062.83     2173.49     28.54 o
   0   2   8      382.65      386.55      7.15 o
   1   2   8       87.20       91.32      3.76 o
   2   2   8     1579.35     1628.81     20.41 o
   3   2   8      312.23      314.44      7.65 o
   4   2   8      495.99      513.85     10.40 o
   5   2   8       18.40       17.66      4.38 o
  -9   3   8      251.37      291.33      9.72 o
  -8   3   8        0.31        2.75      5.65 o
  -7   3   8      546.93      585.33     14.08 o
  -6   3   8      496.05      505.12     10.25 o
  -5   3   8     2331.09     2363.88     35.25 o
  -4   3   8      243.07      256.39      5.92 o
  -3   3   8      141.63      142.25      4.13 o
  -2   3   8      571.84      541.44      8.13 o
  -1   3   8      300.40      302.53      6.49 o
   0   3   8      409.25      386.38      7.31 o
   1   3   8      164.69      165.25      6.16 o
   2   3   8      948.29      980.84     14.64 o
   3   3   8        5.49        5.00      3.43 o
   4   3   8      204.89      216.23      9.95 o
   5   3   8        7.14        8.97      5.23 o
  -8   4   8       46.73       42.36      5.41 o
  -7   4   8       42.58       41.78      5.11 o
  -6   4   8       13.09       13.13      3.96 o
  -5   4   8       31.11       34.16      4.13 o
  -4   4   8       63.15       64.61      3.03 o
  -3   4   8      327.95      315.72      6.10 o
  -2   4   8      412.08      425.73      7.95 o
  -1   4   8      285.61      322.01      8.83 o
   0   4   8      453.97      475.87      9.86 o
   1   4   8      148.19      142.25      7.91 o
   2   4   8      915.26      930.39     16.41 o
   3   4   8       68.17       77.08      5.50 o
   4   4   8     1536.53     1523.77     35.05 o
   5   4   8        1.82        2.48      6.86 o
  -8   5   8       43.33       47.35      5.76 o
  -7   5   8      344.31      367.78     10.27 o
  -6   5   8      369.10      391.11     12.28 o
  -5   5   8     1169.32     1169.05     23.86 o
  -4   5   8      607.88      596.40     11.46 o
  -3   5   8       95.05       68.05      3.90 o
  -2   5   8      693.05      652.93     20.32 o
  -1   5   8      635.13      630.29     14.05 o
   0   5   8     1439.24     1381.95     22.18 o
   1   5   8       28.16       27.28      5.26 o
   2   5   8     1192.15     1184.69     24.48 o
   3   5   8        0.56        0.39      4.58 o
   4   5   8       11.73        3.81      7.02 o
  -8   6   8        3.96       14.57     10.94 o
  -7   6   8      297.50      317.95     13.06 o
  -6   6   8       46.71       59.61      6.25 o
  -5   6   8     1039.75      980.67     20.43 o
  -4   6   8       26.21       29.08      3.33 o
  -3   6   8      146.38      150.61      6.05 o
  -2   6   8      310.87      266.54     15.35 o
  -1   6   8      155.87      166.85      7.97 o
   0   6   8      663.91      656.07     21.07 o
   1   6   8        5.01        3.28      5.15 o
   2   6   8      137.41      133.93      7.54 o
   3   6   8       48.65       43.90     12.18 o
   4   6   8      554.47      557.69     18.10 o
  -8   7   8       35.01       36.81     16.59 o
  -7   7   8      827.23      832.86     22.60 o
  -6   7   8      165.77      183.41      8.61 o
  -5   7   8      256.93      256.63     10.49 o
  -4   7   8     1164.42     1132.70     19.64 o
  -3   7   8      133.11      117.26      6.85 o
  -2   7   8      199.56      230.19     12.65 o
  -1   7   8       14.10       27.82      8.46 o
   0   7   8      628.78      590.19     20.35 o
   1   7   8       84.79       76.19      9.56 o
   2   7   8       79.00       92.25      7.56 o
   3   7   8       34.50       27.44     11.47 o
  -7   8   8      355.23      330.29     23.24 o
  -6   8   8      109.80      125.35      8.11 o
  -5   8   8       11.26        9.35     10.24 o
  -4   8   8      129.94      142.55     11.02 o
  -3   8   8      166.87      183.84     10.57 o
  -2   8   8      349.82      346.47     11.83 o
  -1   8   8       23.96       18.16      9.41 o
   0   8   8      759.95      731.75     24.08 o
   1   8   8        3.11       16.56      9.60 o
   2   8   8      393.66      417.15     18.02 o
  -6   9   8      418.04      431.73     20.47 o
  -5   9   8       76.79       74.45     10.53 o
  -4   9   8      814.79      794.71     27.24 o
  -3   9   8       85.39       62.43      9.98 o
  -2   9   8      542.66      519.70     20.21 o
  -1   9   8        6.12        0.84      9.06 o
   0   9   8      488.04      466.89     33.65 o
   1   9   8        1.23       -1.60      9.48 o
  -5  10   8       12.84       16.52      9.80 o
  -4  10   8      238.62      245.48     17.59 o
  -3  10   8       36.22       44.56     11.11 o
  -2  10   8      783.36      885.78     28.66 o
  -1  10   8       20.03       24.36     10.81 o
   0  10   8       67.00       70.24     11.96 o
  -1 -11   9      404.14      414.76     19.24 o
   0 -11   9        0.64        0.46      9.75 o
  -3 -10   9      563.26      548.65     20.79 o
  -2 -10   9        0.14        8.58     10.59 o
  -1 -10   9      283.43      280.66     16.47 o
   0 -10   9        1.38      -11.03     13.77 o
   1 -10   9       40.03       35.08     10.27 o
   2 -10   9      340.10      306.07     17.01 o
  -4  -9   9       19.68       22.55      9.55 o
  -3  -9   9      121.14       97.95     10.72 o
  -2  -9   9      213.09      224.23     14.65 o
  -1  -9   9      603.07      609.98     21.74 o
   0  -9   9      206.18      201.26     16.18 o
   1  -9   9      723.79      685.71     22.71 o
   2  -9   9       56.42       48.27      9.92 o
   3  -9   9      271.96      253.27     20.71 o
  -5  -8   9      375.08      389.37     17.84 o
  -4  -8   9        0.16        1.49      8.69 o
  -3  -8   9      721.90      677.69     22.12 o
  -2  -8   9        0.76        6.78      7.68 o
  -1  -8   9       81.17       68.20      6.51 o
   0  -8   9       90.49       79.58      9.24 o
   1  -8   9       74.24       77.08      9.88 o
   2  -8   9      340.73      324.52     10.92 o
   3  -8   9       98.17       96.55      7.33 o
   4  -8   9      166.87      171.86     11.71 o
  -6  -7   9        3.44        6.60      9.28 o
  -5  -7   9      268.68      290.34     11.79 o
  -4  -7   9        4.89       17.03      7.61 o
  -3  -7   9      430.28      441.31     12.40 o
  -2  -7   9       32.26       35.07      5.01 o
  -1  -7   9      697.58      682.68     13.81 o
   0  -7   9      188.97      194.07      8.48 o
   1  -7   9      477.46      472.71     10.75 o
   2  -7   9      233.74      220.68      7.70 o
   3  -7   9      415.09      403.07     17.80 o
   4  -7   9      144.51      132.99      7.07 o
   5  -7   9       49.70       42.26      5.94 o
  -7  -6   9      390.50      412.59     13.83 o
  -6  -6   9       48.66       56.61      7.05 o
  -5  -6   9      989.62     1019.76     18.79 o
  -4  -6   9       75.19       82.78      4.55 o
  -3  -6   9      664.09      669.32     10.64 o
  -2  -6   9      314.92      313.12     10.77 o
  -1  -6   9     1266.14     1262.15     18.99 o
   0  -6   9      135.84      119.95      5.63 o
   1  -6   9      217.03      217.85     10.02 o
   2  -6   9       17.04       19.44      4.13 o
   3  -6   9       32.42       41.53      4.24 o
   4  -6   9       56.99       55.12      5.71 o
   5  -6   9       56.68       60.33      6.57 o
  -7  -5   9      499.04      517.03     14.57 o
  -6  -5   9       10.77       12.40      5.19 o
  -5  -5   9      827.42      827.94     15.90 o
  -4  -5   9       86.39       83.91      4.09 o
  -3  -5   9      218.51      226.37      5.77 o
  -2  -5   9       25.78       19.00      3.01 o
  -1  -5   9      973.12      989.37     14.97 o
   0  -5   9       23.07       26.53      3.50 o
   1  -5   9      240.65      225.77      6.13 o
   2  -5   9      385.53      400.91      7.60 o
   3  -5   9      895.98      878.41     15.18 o
   4  -5   9      635.27      651.52     12.37 o
   5  -5   9        2.48        0.73      4.12 o
  -7  -4   9      261.66      268.77     10.65 o
  -6  -4   9        8.34       11.21      4.39 o
  -5  -4   9      320.52      356.26      7.31 o
  -4  -4   9       98.56       99.15      3.91 o
  -3  -4   9      897.64      905.90     11.78 o
  -2  -4   9      696.57      765.03     11.91 o
  -1  -4   9     1017.08     1012.28     13.60 o
   0  -4   9      861.26      857.68     11.92 o
   1  -4   9       54.56       53.11      3.36 o
   2  -4   9      320.51      319.38      6.77 o
   3  -4   9      139.10      154.14      5.32 o
   4  -4   9      591.44      610.05     11.87 o
   5  -4   9        8.27        7.71      4.22 o
  -8  -3   9       56.19       58.70      7.24 o
  -7  -3   9      495.05      486.14     13.43 o
  -6  -3   9      182.24      184.63      5.62 o
  -5  -3   9      362.86      347.70      6.38 o
  -4  -3   9       46.86       74.20      3.64 o
  -3  -3   9      566.05      551.89      6.87 o
  -2  -3   9      677.11      662.04      8.98 o
  -1  -3   9      510.14      559.73      9.66 o
   0  -3   9     1295.50     1283.16     15.47 o
   1  -3   9      700.07      696.85     10.47 o
   2  -3   9      851.06      899.31     13.89 o
   3  -3   9       74.76       64.03      3.94 o
   4  -3   9     1241.07     1275.25     23.40 o
   5  -3   9        0.23       -4.06      4.76 o
  -8  -2   9      114.81      103.27      8.03 o
  -7  -2   9      202.35      224.35      7.07 o
  -6  -2   9       26.24       30.84      3.23 o
  -5  -2   9      398.71      413.92      7.13 o
  -4  -2   9      234.31      249.09      5.61 o
  -3  -2   9     1455.46     1493.71     16.25 o
  -2  -2   9      603.55      600.82      7.21 o
  -1  -2   9       88.04       77.61      2.69 o
   0  -2   9      746.48      741.25     10.57 o
   1  -2   9       77.69       81.49      3.85 o
   2  -2   9      970.87      959.49     16.15 o
   3  -2   9        8.25        0.14      3.82 o
   4  -2   9     1250.48     1261.29     23.08 o
   5  -2   9        2.95       -7.19      4.91 o
  -8  -1   9        4.34        2.33      5.04 o
  -7  -1   9      620.11      618.76      9.95 o
  -6  -1   9      176.55      185.75      5.03 o
  -5  -1   9      600.50      567.33      8.40 o
  -4  -1   9       35.20       35.91      2.62 o
  -3  -1   9     1056.66      991.37     12.41 o
  -2  -1   9      618.81      597.59      8.98 o
  -1  -1   9       27.13       34.82      2.78 o
   0  -1   9     2105.44     2074.88     23.15 o
   1  -1   9      124.88      125.40      3.96 o
   2  -1   9     1859.65     1956.86     26.06 o
   3  -1   9      221.97      225.26      7.18 o
   4  -1   9      622.37      673.12     14.43 o
   5  -1   9      545.34      529.83     14.36 o
  -8   0   9       60.30       56.03      5.63 o
  -7   0   9      677.22      667.99     11.31 o
  -6   0   9       56.29       64.50      3.66 o
  -5   0   9     1138.51     1106.33     18.15 o
  -4   0   9       95.59       98.28      4.06 o
  -3   0   9      373.72      350.77      6.34 o
  -2   0   9     1479.07     1449.69     22.60 o
  -1   0   9      205.87      205.54      4.88 o
   0   0   9     1654.26     1643.03     25.33 o
   1   0   9      295.32      271.11      6.09 o
   2   0   9      683.11      683.53     10.89 o
   3   0   9      213.59      227.33      7.68 o
   4   0   9      100.37       97.79      6.06 o
   5   0   9        2.34        4.61      5.21 o
  -8   1   9       15.89       22.35      5.25 o
  -7   1   9     1311.82     1340.91     21.48 o
  -6   1   9       58.54       56.25      5.17 o
  -5   1   9     1969.53     1957.11     29.73 o
  -4   1   9     1413.36     1401.27     19.79 o
  -3   1   9     1699.84     1667.33     20.78 o
  -2   1   9     1179.93     1164.64     17.50 o
  -1   1   9      236.03      232.63      5.22 o
   0   1   9      216.72      218.89      6.61 o
   1   1   9       94.00       96.30      4.03 o
   2   1   9      259.92      254.39      6.44 o
   3   1   9        5.82        9.08      3.50 o
   4   1   9       17.20       25.56      4.31 o
   5   1   9      247.49      248.44      8.90 o
  -8   2   9       39.73       41.21      5.89 o
  -7   2   9     1117.54     1101.47     20.90 o
  -6   2   9       11.89        0.51      4.04 o
  -5   2   9       15.20        9.81      3.84 o
  -4   2   9      478.11      466.26      8.60 o
  -3   2   9       42.92       44.46      2.99 o
  -2   2   9      889.96      866.17     13.35 o
  -1   2   9       29.99       26.26      3.14 o
   0   2   9      527.51      522.69     10.50 o
   1   2   9        9.03       29.62      9.87 o
   2   2   9      244.87      253.39      9.13 o
   3   2   9       44.33       49.23      4.11 o
   4   2   9      130.07      128.55      5.80 o
   5   2   9       42.65       37.53      5.08 o
  -8   3   9       82.29       91.59      6.34 o
  -7   3   9       89.33       91.25      6.12 o
  -6   3   9     1221.46     1218.59     20.06 o
  -5   3   9      601.23      598.95     15.59 o
  -4   3   9      998.60      989.42     14.87 o
  -3   3   9      369.08      355.46      6.68 o
  -2   3   9     2511.94     2559.89     45.25 o
  -1   3   9      209.32      187.06      6.12 o
   0   3   9      333.09      345.13      8.53 o
   1   3   9      139.06      139.53      6.62 o
   2   3   9     1098.66     1118.95     16.67 o
   3   3   9       26.26       26.79      4.16 o
   4   3   9      195.10      184.88      8.14 o
  -8   4   9       19.90       12.40     11.65 o
  -7   4   9       30.70       24.58      7.04 o
  -6   4   9      167.37      170.02      6.51 o
  -5   4   9      368.98      378.80      9.14 o
  -4   4   9      518.25      533.38     10.88 o
  -3   4   9       89.36       83.70      4.60 o
  -2   4   9      647.84      655.09     27.18 o
  -1   4   9      166.06      160.29      9.44 o
   0   4   9      572.82      629.43     14.87 o
   1   4   9       23.88       10.95      5.16 o
   2   4   9      125.67      156.08     15.49 o
   3   4   9        6.87       10.65      5.46 o
   4   4   9      239.22      216.78     11.99 o
  -8   5   9      194.49      179.26     13.06 o
  -7   5   9      145.30      161.81     16.30 o
  -6   5   9      326.33      318.72     11.01 o
  -5   5   9      410.82      420.90     12.09 o
  -4   5   9      763.51      759.31     12.57 o
  -3   5   9       23.90       26.65      5.32 o
  -2   5   9      673.53      669.32     20.54 o
  -1   5   9      174.47      142.10      9.29 o
   0   5   9      500.31      541.41     13.86 o
   1   5   9        0.25       -1.65      5.57 o
   2   5   9      710.81      689.17     16.85 o
   3   5   9       33.25       37.67      7.76 o
  -8   6   9       86.84      100.93     16.12 o
  -7   6   9       99.59       97.79     13.88 o
  -6   6   9      137.52      150.14     13.10 o
  -5   6   9      419.34      412.35     12.21 o
  -4   6   9       61.09       75.03      4.91 o
  -3   6   9       11.56       10.61      9.18 o
  -2   6   9       46.11       56.13     10.94 o
  -1   6   9       75.20       82.94      9.56 o
   0   6   9     1040.10      988.64     27.70 o
   1   6   9       86.71       87.03      7.25 o
   2   6   9      624.97      616.15     15.82 o
   3   6   9       85.95       68.41      8.64 o
  -7   7   9      397.41      376.29     15.08 o
  -6   7   9       10.36        8.66      6.36 o
  -5   7   9      136.30      155.50     11.26 o
  -4   7   9      536.47      543.85     14.75 o
  -3   7   9      589.44      587.56     16.21 o
  -2   7   9      456.25      419.47     17.46 o
  -1   7   9       44.12       58.12      9.43 o
   0   7   9     1125.36     1094.02     30.91 o
   1   7   9        3.38       -3.49      9.21 o
   2   7   9      167.87      162.25     13.47 o
  -6   8   9       63.98       61.69      9.94 o
  -5   8   9       87.01       80.55     11.00 o
  -4   8   9      127.52      130.69     11.19 o
  -3   8   9        5.93       -3.96      5.82 o
  -2   8   9      222.88      230.58     16.71 o
  -1   8   9       17.78       21.47      9.18 o
   0   8   9      466.21      483.05     27.83 o
   1   8   9       24.08       15.37     15.24 o
  -5   9   9       63.34       56.87     10.65 o
  -4   9   9      422.49      413.81     30.47 o
  -3   9   9        9.28       -5.41      9.65 o
  -2   9   9      489.40      468.61     20.13 o
  -1   9   9        0.53       20.57     10.30 o
   0   9   9      166.89      200.09     14.76 o
  -3  10   9        3.79        9.70     10.64 o
  -2 -10  10       64.98       53.70     23.24 o
  -1 -10  10      588.99      608.89     22.66 o
   0 -10  10      150.19      149.12     13.18 o
   1 -10  10      154.19      158.94     14.59 o
  -4  -9  10      267.16      272.07     15.68 o
  -3  -9  10      552.72      556.61     20.75 o
  -2  -9  10      160.97      134.34     12.00 o
  -1  -9  10      181.43      182.34     12.94 o
   0  -9  10      502.48      490.14     33.41 o
   1  -9  10      202.85      206.87     13.45 o
   2  -9  10      502.50      509.31     20.54 o
  -5  -8  10      373.97      417.54     17.68 o
  -4  -8  10       33.12       16.66      9.56 o
  -3  -8  10      389.97      393.49     16.97 o
  -2  -8  10       29.42       34.06     10.82 o
  -1  -8  10      257.07      289.93     15.24 o
   0  -8  10      276.63      267.27     14.83 o
   1  -8  10      235.19      218.56     12.88 o
   2  -8  10      599.23      627.58     30.47 o
   3  -8  10       18.22       10.12     13.06 o
  -5  -7  10      665.04      655.40     20.68 o
  -4  -7  10       51.97       48.13      9.30 o
  -3  -7  10      400.59      416.79     17.68 o
  -2  -7  10      289.26      288.47     14.92 o
  -1  -7  10      233.11      218.85     16.35 o
   0  -7  10      430.53      431.21     17.47 o
   1  -7  10       16.32       14.65      8.00 o
   2  -7  10      644.67      682.99     16.61 o
   3  -7  10        1.03       -2.79      7.10 o
   4  -7  10      686.11      696.18     34.71 o
  -6  -6  10       11.53       10.72      9.59 o
  -5  -6  10      585.82      560.93     15.79 o
  -4  -6  10        4.63        6.01      4.62 o
  -3  -6  10       80.34      101.31      6.68 o
  -2  -6  10      182.05      178.58      8.69 o
  -1  -6  10      916.13      847.27     24.61 o
   0  -6  10      816.80      825.67     24.26 o
   1  -6  10       18.88       22.35      4.54 o
   2  -6  10     1031.76     1038.04     35.19 o
   3  -6  10        3.51        3.42      5.29 o
   4  -6  10      137.40      142.76      7.48 o
  -7  -5  10      381.24      358.92     13.31 o
  -6  -5  10        1.26        0.61      5.47 o
  -5  -5  10     1454.93     1398.52     23.94 o
  -4  -5  10      361.10      351.18      8.18 o
  -3  -5  10      508.37      458.79      9.55 o
  -2  -5  10      664.49      646.18     15.63 o
  -1  -5  10      240.15      240.39      9.01 o
   0  -5  10     1050.21      989.18     18.61 o
   1  -5  10       46.61       29.55      4.46 o
   2  -5  10      218.73      251.95      8.16 o
   3  -5  10        7.96        5.96      4.43 o
   4  -5  10      213.33      238.67     10.31 o
  -7  -4  10      703.49      687.50     17.31 o
  -6  -4  10       92.98      105.14      5.63 o
  -5  -4  10      124.52      111.54      5.24 o
  -4  -4  10      361.58      356.59      8.07 o
  -3  -4  10      140.69      151.93      4.94 o
  -2  -4  10      585.37      541.70     19.77 o
  -1  -4  10      219.51      239.21      7.39 o
   0  -4  10      214.76      226.42      7.67 o
   1  -4  10       41.69       47.90      4.27 o
   2  -4  10       91.90       88.29      5.23 o
   3  -4  10        0.17        3.76      4.36 o
   4  -4  10      317.08      328.10     10.23 o
   5  -4  10       34.53       33.63      8.06 o
  -7  -3  10      274.37      310.20     11.65 o
  -6  -3  10      706.14      663.59     16.02 o
  -5  -3  10      298.29      257.28      7.64 o
  -4  -3  10      569.05      539.01      8.93 o
  -3  -3  10      267.20      271.85      5.68 o
  -2  -3  10      590.41      597.78     10.46 o
  -1  -3  10      236.23      250.26      5.82 o
   0  -3  10     1027.58     1032.05     14.75 o
   1  -3  10       99.18       99.44      4.50 o
   2  -3  10      251.45      276.39      7.24 o
   3  -3  10        0.23        5.53      3.80 o
   4  -3  10      337.02      335.82     10.40 o
   5  -3  10        8.95        9.65      6.87 o
  -8  -2  10        7.77        2.18      5.90 o
  -7  -2  10      159.72      163.35      8.22 o
  -6  -2  10      261.77      270.97      7.32 o
  -5  -2  10       17.26       21.55      3.37 o
  -4  -2  10      536.55      492.47      7.83 o
  -3  -2  10      599.03      617.08      8.86 o
  -2  -2  10      119.57      114.63      4.71 o
  -1  -2  10        6.56        9.62      2.61 o
   0  -2  10      277.92      289.53      7.59 o
   1  -2  10      423.60      405.88      8.36 o
   2  -2  10      108.46      104.27      5.97 o
   3  -2  10        3.25        3.05      4.82 o
   4  -2  10      545.94      509.07     29.19 o
   5  -2  10       14.12        3.70      6.86 o
  -8  -1  10       70.06       67.41      9.59 o
  -7  -1  10      304.64      292.85     12.32 o
  -6  -1  10      252.07      229.13      7.21 o
  -5  -1  10      570.56      570.32     15.74 o
  -4  -1  10      333.37      315.02      6.43 o
  -3  -1  10      532.53      534.85      9.69 o
  -2  -1  10      407.81      419.38      9.55 o
  -1  -1  10      646.70      641.94      9.74 o
   0  -1  10       62.59       62.16      2.87 o
   1  -1  10       43.02       42.85      3.19 o
   2  -1  10      264.31      259.24      6.42 o
   3  -1  10      272.22      267.59      8.27 o
   4  -1  10      525.66      529.52     15.81 o
   5  -1  10       18.50       18.59      7.26 o
  -8   0  10      105.88      109.49      9.04 o
  -7   0  10      445.91      467.91     15.43 o
  -6   0  10       72.69       76.13      9.14 o
  -5   0  10       47.75       54.93      4.61 o
  -4   0  10      118.88      114.94      4.55 o
  -3   0  10        7.66        1.23      3.24 o
  -2   0  10      256.88      244.72      7.58 o
  -1   0  10       38.56       36.33      3.14 o
   0   0  10      261.79      283.61      8.29 o
   1   0  10      464.55      466.42      8.68 o
   2   0  10     1652.52     1613.15     22.36 o
   3   0  10        1.56       -0.36      3.90 o
   4   0  10      875.19      868.63     30.11 o
  -8   1  10      109.31      110.98      9.10 o
  -7   1  10      449.66      450.86     15.23 o
  -6   1  10       21.64       21.78      7.79 o
  -5   1  10      121.67      126.40      7.06 o
  -4   1  10      376.93      370.04      7.76 o
  -3   1  10     3011.33     3031.52     59.34 o
  -2   1  10      906.51      913.99     19.51 o
  -1   1  10      436.81      427.22      8.47 o
   0   1  10     1732.18     1766.36     36.21 o
   1   1  10       15.12       16.08      3.35 o
   2   1  10     1242.63     1245.91     21.20 o
   3   1  10       13.75       10.33      4.89 o
   4   1  10      216.13      235.27     13.77 o
  -8   2  10        7.38        4.34      7.20 o
  -7   2  10      429.19      408.37     14.32 o
  -6   2  10       27.18       27.34      5.60 o
  -5   2  10     1067.95     1141.92     25.29 o
  -4   2  10       60.92       57.89      4.28 o
  -3   2  10       69.32       73.14      5.23 o
  -2   2  10     1798.91     1727.11     33.29 o
  -1   2  10       10.50        6.69      4.77 o
   0   2  10      346.16      341.72     14.56 o
   1   2  10        7.87        0.67      5.10 o
   2   2  10      643.73      640.70     12.60 o
   3   2  10       56.13       44.91      5.50 o
   4   2  10       32.46       42.57      7.84 o
  -8   3  10        9.80        3.29     11.65 o
  -7   3  10      568.16      584.64     17.58 o
  -6   3  10      627.58      598.66     14.73 o
  -5   3  10      451.40      449.02     13.51 o
  -4   3  10     1868.92     1849.78     29.51 o
  -3   3  10      154.25      152.48      6.13 o
  -2   3  10     1846.12     1806.65     34.78 o
  -1   3  10        5.34       13.97      6.66 o
   0   3  10      794.10      785.07     17.37 o
   1   3  10        6.50       11.54      7.01 o
   2   3  10      198.39      215.03      7.85 o
   3   3  10      242.05      253.72     12.15 o
   4   3  10      188.52      176.11     10.56 o
  -8   4  10      199.55      202.68     12.00 o
  -7   4  10       10.31       20.64      7.60 o
  -6   4  10      517.79      521.16     13.77 o
  -5   4  10      202.95      198.84      8.88 o
  -4   4  10      850.07      850.32     21.50 o
  -3   4  10        2.43        4.96      4.83 o
  -2   4  10      754.14      748.15     22.42 o
  -1   4  10        7.91       16.12      7.78 o
   0   4  10      128.81      133.42      7.48 o
   1   4  10       48.09       43.60      6.31 o
   2   4  10      287.16      305.47      9.29 o
   3   4  10      106.68       99.32      7.22 o
  -7   5  10      167.97      180.37     18.77 o
  -6   5  10      689.37      684.63     20.51 o
  -5   5  10      356.50      349.68     11.36 o
  -4   5  10      865.22      858.06     19.27 o
  -3   5  10        7.35        3.56      5.00 o
  -2   5  10     1052.11      948.29     26.83 o
  -1   5  10        0.32       -0.46      7.61 o
   0   5  10      371.27      372.50     16.68 o
   1   5  10      151.05      149.83     30.18 o
   2   5  10       37.70       42.39      7.08 o
   3   5  10       72.01       64.51     11.35 o
  -7   6  10      126.33      133.47     10.11 o
  -6   6  10      184.22      197.33     12.52 o
  -5   6  10        1.68       -3.41      7.78 o
  -4   6  10      842.28      833.87     29.53 o
  -3   6  10        0.57       -8.32      8.00 o
  -2   6  10       64.80       50.13     12.35 o
  -1   6  10      426.38      380.46     16.80 o
   0   6  10       30.80       44.46     10.05 o
   1   6  10       47.49       52.10      9.93 o
   2   6  10      145.40      131.05     18.24 o
  -6   7  10      413.61      451.26     18.88 o
  -5   7  10       17.01        1.68      8.69 o
  -4   7  10      218.45      221.87     14.82 o
  -3   7  10       13.02       19.08      6.27 o
  -2   7  10      214.12      201.90     13.18 o
  -1   7  10      163.35      188.52     13.77 o
   0   7  10      387.81      358.22     17.89 o
   1   7  10       74.03       84.51     11.83 o
  -5   8  10       11.15        4.06      9.32 o
  -4   8  10      182.89      206.60     13.75 o
  -3   8  10       13.22        8.31      9.32 o
  -2   8  10      141.05      159.99     15.30 o
  -1   8  10       63.27       77.65     11.66 o
   0   8  10      421.68      377.24     18.98 o
  -4   9  10      437.97      425.92     19.21 o
  -3   9  10       11.77       22.90     15.71 o
  -2   9  10      347.18      331.36     18.49 o
  -2  -9  11       95.22      103.58     12.22 o
  -1  -9  11      224.65      244.65     14.86 o
   0  -9  11      240.38      239.98     14.67 o
   1  -9  11      285.10      293.33     16.27 o
  -4  -8  11      158.02      134.13     12.60 o
  -3  -8  11      317.41      350.89     17.68 o
  -2  -8  11      253.11      266.96     14.93 o
  -1  -8  11       74.90       68.41     11.82 o
   0  -8  11      318.39      315.51     23.35 o
   1  -8  11       27.85       30.92      9.73 o
   2  -8  11      432.69      468.38     36.82 o
  -5  -7  11      367.03      357.63     14.56 o
  -4  -7  11       42.29       43.20     10.59 o
  -3  -7  11      168.03      166.67     12.12 o
  -2  -7  11      325.65      331.62     15.89 o
  -1  -7  11      244.42      222.02     13.08 o
   0  -7  11      105.87      104.15     10.67 o
   1  -7  11        0.91       -5.40     14.06 o
   2  -7  11      424.08      449.43     16.52 o
   3  -7  11        2.47        7.29     13.06 o
  -6  -6  11        1.99        6.85      9.63 o
  -5  -6  11      610.13      619.59     19.30 o
  -4  -6  11       73.30       88.65      7.86 o
  -3  -6  11       11.17       15.17     11.47 o
  -2  -6  11       41.98       53.43      9.57 o
  -1  -6  11       19.82       13.78      8.32 o
   0  -6  11      282.48      288.52     14.68 o
   1  -6  11       19.00       33.59     13.88 o
   2  -6  11      240.31      236.41      8.70 o
   3  -6  11        7.22        1.50      7.55 o
  -6  -5  11       48.34       33.38      7.33 o
  -5  -5  11      272.46      272.74     12.74 o
  -4  -5  11       52.34       59.46      5.27 o
  -3  -5  11      154.84      143.09      8.04 o
  -2  -5  11       40.17       38.41      8.44 o
  -1  -5  11      280.12      266.40     13.93 o
   0  -5  11      428.21      418.19     19.24 o
   1  -5  11       66.49       62.42      5.67 o
   2  -5  11      957.70      917.36     34.69 o
   3  -5  11        3.61        6.14      7.39 o
  -7  -4  11      247.02      242.41     14.71 o
  -6  -4  11        4.10        0.57      7.12 o
  -5  -4  11      427.56      451.23     14.32 o
  -4  -4  11       57.61       68.01      5.23 o
  -3  -4  11      334.14      330.11      9.23 o
  -2  -4  11      900.98      888.84     19.52 o
  -1  -4  11      162.55      146.45      8.45 o
   0  -4  11     1016.88      922.32     18.75 o
   1  -4  11        0.70       -2.31      5.14 o
   2  -4  11       48.68       45.09      6.30 o
   3  -4  11       14.50       20.85      7.25 o
   4  -4  11       81.94       96.85      8.87 o
  -7  -3  11      358.91      400.52     11.82 o
  -6  -3  11      227.91      224.77      8.61 o
  -5  -3  11      376.84      403.35      9.14 o
  -4  -3  11      854.42      810.46     13.30 o
  -3  -3  11      683.44      677.61     10.72 o
  -2  -3  11      362.02      327.16      8.01 o
  -1  -3  11      243.77      237.23      8.71 o
   0  -3  11     1295.54     1233.94     21.26 o
   1  -3  11      361.37      366.19      9.42 o
   2  -3  11      184.26      182.14      7.13 o
   3  -3  11       94.93       88.41      6.57 o
   4  -3  11      212.45      211.21     11.60 o
  -7  -2  11      227.16      243.14     10.22 o
  -6  -2  11      273.52      272.97      7.56 o
  -5  -2  11      320.25      360.62      8.04 o
  -4  -2  11      677.66      669.73      9.89 o
  -3  -2  11       41.22       48.45      4.64 o
  -2  -2  11      864.70      857.74     13.33 o
  -1  -2  11       21.04       19.56      3.41 o
   0  -2  11      632.81      601.83     12.40 o
   1  -2  11      120.38      128.63      7.01 o
   2  -2  11      256.62      275.22      8.70 o
   3  -2  11       25.17       21.50      6.90 o
   4  -2  11      231.52      251.00     12.10 o
  -7  -1  11      319.75      300.41     13.71 o
  -6  -1  11      213.99      210.81      9.88 o
  -5  -1  11       88.60       90.67      5.72 o
  -4  -1  11     1056.00     1089.43     16.44 o
  -3  -1  11      282.16      286.38      9.86 o
  -2  -1  11     2002.77     1963.88     45.28 o
  -1  -1  11      610.25      608.79     10.73 o
   0  -1  11     1612.57     1608.99     22.66 o
   1  -1  11      149.12      123.76      6.02 o
   2  -1  11      472.09      471.68     13.07 o
   3  -1  11      186.66      151.94      9.38 o
   4  -1  11      161.66      168.43     10.12 o
  -7   0  11      464.04      431.78     22.65 o
  -6   0  11      360.91      389.55     10.15 o
  -5   0  11      127.62      138.83     15.67 o
  -4   0  11      669.34      700.07     13.65 o
  -3   0  11       70.97       86.13     11.96 o
  -2   0  11      223.49      200.91     11.14 o
  -1   0  11     1154.96     1154.74     19.88 o
   0   0  11      391.45      393.68      9.73 o
   1   0  11      742.23      737.86     13.76 o
   2   0  11      174.96      204.80      9.06 o
   3   0  11       11.43       13.02      7.38 o
   4   0  11      100.49       91.49      9.16 o
  -8   1  11      143.32      154.42     10.63 o
  -7   1  11      459.65      443.16     25.00 o
  -6   1  11      556.09      578.73     20.59 o
  -5   1  11       11.57       14.16      5.83 o
  -4   1  11      499.12      504.31     11.07 o
  -3   1  11      189.11      187.56      8.08 o
  -2   1  11     1086.05     1105.68     23.45 o
  -1   1  11       42.45       38.48      5.69 o
   0   1  11      257.21      248.23      9.84 o
   1   1  11       82.60       84.44      5.20 o
   2   1  11      727.79      768.47     26.44 o
   3   1  11      140.81      132.76      9.73 o
  -7   2  11       10.05        3.03     10.12 o
  -6   2  11      421.81      443.56     12.89 o
  -5   2  11       60.10       71.05      6.71 o
  -4   2  11       15.16       17.92      4.87 o
  -3   2  11        5.02        9.23      5.45 o
  -2   2  11      392.15      392.20     12.03 o
  -1   2  11      182.12      152.90     11.10 o
   0   2  11      441.79      445.78     22.83 o
   1   2  11      187.31      189.82      7.12 o
   2   2  11      244.82      254.56     10.69 o
   3   2  11      215.75      236.18     12.67 o
  -7   3  11        4.13        4.24     10.71 o
  -6   3  11      327.94      333.49     11.56 o
  -5   3  11      465.75      455.27     17.54 o
  -4   3  11      284.64      283.46     16.24 o
  -3   3  11        0.43        9.65     11.06 o
  -2   3  11      836.62      804.85     24.39 o
  -1   3  11        2.04        6.41      7.75 o
   0   3  11      640.58      627.85     30.41 o
   1   3  11       16.11       25.26      6.23 o
   2   3  11      158.52      177.05      7.44 o
   3   3  11      184.29      190.45     12.82 o
  -7   4  11       42.51       40.12      8.71 o
  -6   4  11      223.39      221.64     29.59 o
  -5   4  11       17.97       11.55      8.42 o
  -4   4  11      374.99      367.89     15.31 o
  -3   4  11        3.40        3.38      8.16 o
  -2   4  11      696.10      707.36     22.50 o
  -1   4  11       10.40       26.73      8.74 o
   0   4  11       15.00        9.08      8.67 o
   1   4  11      165.33      178.84     13.07 o
   2   4  11       12.55       16.58      8.94 o
  -7   5  11       98.89      107.18     16.35 o
  -6   5  11      260.53      250.57     13.97 o
  -5   5  11        0.74        2.84      9.88 o
  -4   5  11      638.35      654.05     22.50 o
  -3   5  11        0.40       -0.71      8.24 o
  -2   5  11      368.39      388.72     17.42 o
  -1   5  11       34.69       35.40     12.00 o
   0   5  11      572.96      549.79     20.41 o
   1   5  11       95.94      105.26     13.30 o
   2   5  11      184.59      169.29     20.83 o
  -6   6  11      402.49      421.20     18.15 o
  -5   6  11        4.19        4.42     12.41 o
  -4   6  11      522.25      490.41     19.45 o
  -3   6  11       29.84       22.44      9.69 o
  -2   6  11      302.96      279.57     23.65 o
  -1   6  11      286.87      297.47     16.35 o
   0   6  11      133.20      138.43     12.38 o
   1   6  11       33.14       10.98     10.30 o
  -5   7  11       35.68       39.65     10.61 o
  -4   7  11      639.34      632.30     33.12 o
  -3   7  11       60.82       47.24     10.36 o
  -2   7  11      191.18      173.79     13.60 o
  -1   7  11      105.30       92.89     12.02 o
   0   7  11      101.18      106.10     12.60 o
  -4   8  11      149.81      129.11     12.91 o
  -3   8  11      135.46      138.41     13.59 o
  -2   8  11       82.06       73.27     12.19 o
  -2  -8  12      154.95      153.52     22.30 o
  -1  -8  12      106.24      107.55     12.22 o
   0  -8  12       41.70       36.08     10.65 o
  -4  -7  12      187.85      167.01     13.16 o
  -3  -7  12       72.06       71.42     10.82 o
  -2  -7  12      482.90      420.22     18.99 o
  -1  -7  12      110.62       85.40     10.85 o
   0  -7  12      217.00      196.03     13.66 o
   1  -7  12        0.74        1.21      9.43 o
  -5  -6  12      157.36      147.05      9.80 o
  -4  -6  12       72.96       58.47      7.65 o
  -3  -6  12       32.61       54.70      9.73 o
  -2  -6  12      200.21      178.84     14.24 o
  -1  -6  12        9.11        9.29      8.99 o
   0  -6  12      568.80      570.53     35.12 o
   1  -6  12       49.30       54.15      8.21 o
   2  -6  12      537.30      546.63     39.17 o
  -5  -5  12      244.39      277.18     12.41 o
  -4  -5  12      629.03      579.60     16.02 o
  -3  -5  12       68.95       88.00      7.43 o
  -2  -5  12      543.52      519.63     19.29 o
  -1  -5  12       37.57       23.13     10.11 o
   0  -5  12      205.14      212.33     10.53 o
   1  -5  12       68.20       51.16      7.99 o
   2  -5  12      411.08      440.83     22.88 o
  -6  -4  12      386.29      402.07     14.91 o
  -5  -4  12       78.78       91.98      8.37 o
  -4  -4  12      213.52      244.17     10.92 o
  -3  -4  12        7.34        8.57      5.23 o
  -2  -4  12      104.68      134.87      9.81 o
  -1  -4  12      140.70      132.42      8.90 o
   0  -4  12      694.03      737.63     23.54 o
   1  -4  12       21.22       18.71      9.31 o
   2  -4  12      166.76      201.99     20.06 o
   3  -4  12      239.99      208.93     22.47 o
  -6  -3  12      219.42      244.17      9.97 o
  -5  -3  12      196.99      206.39      8.87 o
  -4  -3  12      655.76      629.29     14.37 o
  -3  -3  12       24.33       19.12      5.39 o
  -2  -3  12      681.09      706.93     15.06 o
  -1  -3  12        1.22       -3.86      8.09 o
   0  -3  12     1134.06     1136.95     35.00 o
   1  -3  12        4.63        5.03      8.61 o
   2  -3  12      140.21      164.41      8.73 o
   3  -3  12       92.07       87.34      9.21 o
  -7  -2  12      145.78      159.39     18.41 o
  -6  -2  12      213.32      216.70      9.41 o
  -5  -2  12       68.41       58.06      6.55 o
  -4  -2  12      941.29      958.89     19.04 o
  -3  -2  12       19.25       20.50      5.89 o
  -2  -2  12      201.18      198.43      8.58 o
  -1  -2  12        2.41        5.36      9.82 o
   0  -2  12       36.59       54.57      9.64 o
   1  -2  12      555.86      499.59     18.78 o
   2  -2  12       95.73      108.31      8.04 o
   3  -2  12       49.04       52.38      8.53 o
  -7  -1  12      128.20      126.93     17.18 o
  -6  -1  12      358.20      370.47     48.64 o
  -5  -1  12       13.52       11.65      8.15 o
  -4  -1  12      565.94      586.79     14.87 o
  -3  -1  12       50.12       43.95      8.80 o
  -2  -1  12      888.40      865.55     25.67 o
  -1  -1  12       95.95       84.95      9.93 o
   0  -1  12      770.73      762.40     37.23 o
   1  -1  12       17.07       16.84      6.13 o
   2  -1  12       85.64       88.34      9.04 o
   3  -1  12       51.31       49.59      8.82 o
  -7   0  12       92.23       85.76     16.00 o
  -6   0  12      385.85      382.57     20.55 o
  -5   0  12      179.13      190.04     33.65 o
  -4   0  12      601.36      601.82     15.29 o
  -3   0  12        0.07        2.44      7.73 o
  -2   0  12       59.55       69.10      9.44 o
  -1   0  12        5.25        3.60      8.31 o
   0   0  12      149.41      148.55     16.77 o
   1   0  12      423.19      413.86     37.64 o
   2   0  12      265.02      271.29     19.99 o
   3   0  12      124.42      145.46     21.83 o
  -7   1  12       41.55       46.35     15.06 o
  -6   1  12      272.54      272.70     37.76 o
  -5   1  12       93.58       89.39     10.55 o
  -4   1  12      389.73      407.41     16.80 o
  -3   1  12        1.98        5.39      8.35 o
  -2   1  12     1300.82     1268.89     33.77 o
  -1   1  12      186.01      180.67     12.59 o
   0   1  12      173.59      165.31     12.35 o
   1   1  12      182.88      193.72     15.35 o
   2   1  12      189.13      178.89     11.05 o
  -7   2  12       50.78       38.93     13.77 o
  -6   2  12      836.23      785.25     25.83 o
  -5   2  12        4.54       -3.39      8.24 o
  -4   2  12      182.04      171.51     13.47 o
  -3   2  12      166.80      178.63     12.73 o
  -2   2  12       61.10       70.94      9.75 o
  -1   2  12      110.33       86.09     10.88 o
   0   2  12      213.56      203.92     13.31 o
   1   2  12       83.45      100.94     21.53 o
   2   2  12        9.10       28.59     15.77 o
  -7   3  12       18.61       11.65     14.59 o
  -6   3  12      515.43      491.45     28.00 o
  -5   3  12       51.47       42.55      9.65 o
  -4   3  12      209.13      186.78     12.52 o
  -3   3  12        5.77       11.77      8.82 o
  -2   3  12      461.43      466.51     19.03 o
  -1   3  12       69.73       64.26     10.62 o
   0   3  12      204.47      240.66     14.64 o
   1   3  12      278.00      306.93     20.12 o
   2   3  12      239.93      207.75     20.94 o
  -6   4  12      267.07      309.32     27.41 o
  -5   4  12        0.56        5.78      8.88 o
  -4   4  12      240.62      244.37     14.26 o
  -3   4  12        9.51        7.05      9.13 o
  -2   4  12      372.24      348.06     20.88 o
  -1   4  12       44.78       41.38      9.88 o
   0   4  12      112.32      129.65     12.61 o
   1   4  12       83.94       72.75     18.18 o
  -6   5  12      176.56      186.58     13.75 o
  -5   5  12        1.12       -7.11      9.14 o
  -4   5  12      266.97      274.40     18.71 o
  -3   5  12        2.29        3.75      9.77 o
  -2   5  12      231.57      241.38     14.77 o
  -1   5  12      467.61      469.62     20.70 o
   0   5  12      202.52      185.01     14.18 o
  -5   6  12      152.32      120.09     12.35 o
  -4   6  12      412.62      424.57     19.29 o
  -3   6  12       47.25       32.42     10.23 o
  -2   6  12      242.94      256.46     15.85 o
  -1   6  12      186.14      209.28     15.35 o
  -3  -6  13        1.26       -1.05      9.39 o
  -2  -6  13      332.77      388.17     18.30 o
  -1  -6  13       87.66       82.99      9.54 o
   0  -6  13      154.62      188.77     10.99 o
  -4  -5  13      186.79      186.06     10.33 o
  -3  -5  13       11.52       26.23     10.15 o
  -2  -5  13      300.73      330.75     13.96 o
  -1  -5  13        0.60        1.03      7.50 o
   0  -5  13      453.87      470.36     28.17 o
   1  -5  13        2.36       14.25     11.06 o
  -5  -4  13      133.73      138.98      8.35 o
  -4  -4  13      377.77      338.82     11.06 o
  -3  -4  13       27.24       29.27      7.86 o
  -2  -4  13      202.80      199.14     10.68 o
  -1  -4  13      237.53      211.14     13.63 o
   0  -4  13      197.26      210.96     13.94 o
   1  -4  13       91.25      103.20     12.53 o
  -5  -3  13       77.89       82.67      7.61 o
  -4  -3  13      210.35      210.11      9.24 o
  -3  -3  13        9.30        9.15      7.30 o
  -2  -3  13       76.21       89.12     24.47 o
  -1  -3  13        5.22       12.33      9.13 o
   0  -3  13      441.86      437.30     18.31 o
   1  -3  13      181.51      200.17     19.35 o
  -6  -2  13      227.29      230.67     11.58 o
  -5  -2  13       54.13       62.68      8.12 o
  -4  -2  13      552.05      542.60     15.59 o
  -3  -2  13       35.21       34.72      6.55 o
  -2  -2  13      303.85      292.00     15.44 o
  -1  -2  13        4.27       11.90      9.02 o
   0  -2  13       18.41       23.76      9.77 o
   1  -2  13       68.69       57.86     11.15 o
   2  -2  13        6.66       18.71     15.65 o
  -6  -1  13       99.65       90.07     25.47 o
  -5  -1  13        3.67       -5.12     12.35 o
  -4  -1  13      211.21      208.49     20.00 o
  -3  -1  13       14.20       25.06      6.52 o
  -2  -1  13      204.00      183.89     15.94 o
  -1  -1  13        4.58       11.53      8.97 o
   0  -1  13      629.77      639.39     42.46 o
   1  -1  13       65.48       68.37     10.98 o
   2  -1  13      135.72      116.22     18.24 o
  -6   0  13      344.57      320.73     42.17 o
  -5   0  13       24.00       22.06      9.62 o
  -4   0  13      605.54      545.01     20.63 o
  -3   0  13      126.14      130.19     14.12 o
  -2   0  13      388.44      402.19     17.71 o
  -1   0  13       12.33        0.95      9.53 o
   0   0  13       15.73       18.02      9.90 o
   1   0  13      123.27      109.73     13.35 o
  -6   1  13      324.40      314.62     16.96 o
  -5   1  13       73.75       53.51     10.42 o
  -4   1  13      322.44      322.24     16.47 o
  -3   1  13       24.56       17.76      9.57 o
  -2   1  13      313.13      308.30     16.28 o
  -1   1  13       13.99       14.68      9.67 o
   0   1  13      372.72      353.05     17.47 o
   1   1  13       92.22       95.49     12.27 o
  -6   2  13      445.86      441.84     19.76 o
  -5   2  13       14.49       11.91      9.15 o
  -4   2  13      180.15      178.58     13.24 o
  -3   2  13      193.09      196.26     13.81 o
  -2   2  13      252.52      226.63     14.21 o
  -1   2  13       46.83       46.68     10.77 o
   0   2  13       38.90       42.34     15.47 o
   1   2  13      127.78      125.48     12.93 o
  -5   3  13       31.58       30.14     12.12 o
  -4   3  13       88.42       80.04     13.12 o
  -3   3  13       30.75       22.20      9.88 o
  -2   3  13        7.44        8.00      9.82 o
  -1   3  13       49.47       45.61     10.64 o
   0   3  13       33.67       40.27     11.50 o
  -5   4  13      123.51      127.54     12.52 o
  -4   4  13      103.61      112.24     12.30 o
  -3   4  13       45.86       48.65     10.77 o
  -2   4  13       84.30       82.42     12.02 o
  -1   4  13      333.46      302.91     17.10 o
  -4   5  13       23.32       29.58     10.89 o
  -3   5  13       24.67       30.41     11.01 o
  -2   5  13       90.65      101.30     13.18 o
  -3  -4  14        6.89        5.82      8.10 o
  -2  -4  14      159.77      157.54     18.71 o
  -1  -4  14       63.90       47.35     10.93 o
  -4  -3  14      151.47      127.52     15.82 o
  -3  -3  14        5.64       -6.35      9.82 o
  -2  -3  14       41.83       41.34     11.16 o
  -1  -3  14       67.89       68.80     11.23 o
   0  -3  14       88.94       97.05     24.30 o
  -4  -2  14      174.11      182.09     15.12 o
  -3  -2  14       75.26       63.91     11.29 o
  -2  -2  14      332.31      362.47     17.87 o
  -1  -2  14      269.10      279.63     16.10 o
   0  -2  14       99.83      110.38     12.63 o
  -4  -1  14      444.82      457.56     24.12 o
  -3  -1  14      131.94      130.68     12.58 o
  -2  -1  14      222.70      232.27     15.02 o
  -1  -1  14      356.06      335.90     17.71 o
   0  -1  14      116.10      122.07     13.38 o
  -4   0  14      345.31      368.16     18.81 o
  -3   0  14      197.97      181.66     13.98 o
  -2   0  14      209.39      216.32     27.65 o
  -1   0  14      166.44      172.71     14.36 o
   0   0  14      107.92      135.58     13.20 o
  -4   1  14      268.24      282.62     18.88 o
  -3   1  14      551.32      542.77     33.65 o
  -2   1  14      315.99      326.60     24.71 o
  -1   1  14      109.01      126.81     19.18 o
  -4   2  14      229.16      227.93     15.81 o
  -3   2  14      224.77      213.97     14.97 o
  -2   2  14      170.31      166.70     14.34 o
 
